# Supplementary material for: 4-Methyl-N′-(2-oxoindolin-3-yl­idene)benzene-1-sulfono­hydrazide
Source: Acta Crystallogr Sect E Struct Rep Online. 2011 Nov 12;67(Pt 12):o3256. doi: 10.1107/S1600536811046605 (PMC3238916; doi:10.1107/S1600536811046605)
Supplement: Supplementary file 1 [file e-67-o3256-sup1.cif]

##############################################################################
#                                                                            #
# This CIF contains the data in a paper accepted for publication in          #
# Acta Crystallographica Section E. It conforms to the requirements of       #
# Notes for Authors for Acta Crystallographica Section E, and has been       #
# peer reviewed under the auspices of the IUCr Commission on Journals.       #
#                                                                            #
# Full details of the Crystallographic Information File format               #
# are given in the paper "The Crystallographic Information File (CIF):       #
# a New Standard Archive File for Crystallography" by S. R. Hall, F. H.      #
# Allen and I. D. Brown [Acta Cryst. (1991), A47, 655-685].                  #
#                                                                            #
# The current version of the core CIF dictionary is obtainable from          #
# ftp://ftp.iucr.org/pub/cif_core.dic.                                       #
#                                                                            #
# Software is freely available for graphical display of the structure(s)     #
# in this CIF. For information consult the CIF software page                 #
# http://www.iucr.org/resources/cif/software.                                #
#                                                                            #
# This file may be used for bona fide research purposes within the           #
# scientific community so long as proper attribution is given to the journal # 
# article from which it was obtained.                                        #
#                                                                            #
##############################################################################
data_I
_audit_creation_method     SHELXL-97
_chemical_name_systematic
;
4-Methyl-<i>N</i>'-(2-oxoindolin-3-ylidene)benzene-1-sulfonohydrazide
;
_chemical_name_common
;
Isatin-3-tosylhydrazone
;
_chemical_formula_moiety     'C15 H13 N3 O3 S1'
_chemical_formula_sum     'C15 H13 N3 O3 S1'
_chemical_formula_iupac     'C15 H13 N3 O3 S1'
_chemical_formula_weight     315.346
_chemical_melting_point     476
_symmetry_cell_setting     monoclinic
_symmetry_space_group_name_H-M     'P 21/c'
_symmetry_space_group_name_Hall     '-P 2ybc'
loop_
    _symmetry_equiv_pos_as_xyz
    'x, y, z'
    '-x, y+1/2, -z+1/2'
    '-x, -y, -z'
    'x, -y-1/2, z-1/2'
_cell_length_a     14.9050(3)
_cell_length_b     5.78490(10)
_cell_length_c     17.8112(3)
_cell_angle_alpha     90.00
_cell_angle_beta     110.4270(10)
_cell_angle_gamma     90.00
_cell_volume     1439.18(5)
_cell_formula_units_Z     4
_cell_measurement_reflns_used     4508
_cell_measurement_theta_min     2.92
_cell_measurement_theta_max     26.04
_cell_measurement_temperature     293(2)
_exptl_crystal_description     block
_exptl_crystal_colour     yellow
_exptl_crystal_size_max     0.56
_exptl_crystal_size_mid     0.16
_exptl_crystal_size_min     0.10
_exptl_crystal_density_diffrn     1.455
_exptl_crystal_density_meas     ?
_exptl_crystal_density_method     'not measured'
_exptl_crystal_F_000     656
_exptl_absorpt_coefficient_mu     0.242
_exptl_absorpt_correction_type     multi-scan
_exptl_absorpt_process_details     '(SADABS; Bruker, 2005)'
_exptl_absorpt_correction_T_min     0.8766
_exptl_absorpt_correction_T_max     0.9763
_exptl_special_details     ?
_diffrn_ambient_temperature     293(2)
_diffrn_radiation_type     MoK\a
_diffrn_radiation_wavelength     0.71073
_diffrn_radiation_monochromator     graphite
_diffrn_measurement_device_type     'Bruker X8 APEXII CCD area-detector'
_diffrn_measurement_method     '\f and \w scans'
_diffrn_detector_area_resol_mean     ?
_diffrn_reflns_number     15630
_diffrn_reflns_av_R_equivalents     0.0258
_diffrn_reflns_av_sigmaI/netI     0.0284
_diffrn_reflns_theta_min     2.92
_diffrn_reflns_theta_max     30.06
_diffrn_reflns_theta_full     30.06
_diffrn_measured_fraction_theta_max     0.998
_diffrn_measured_fraction_theta_full     0.998
_diffrn_reflns_limit_h_min     -20
_diffrn_reflns_limit_h_max     21
_diffrn_reflns_limit_k_min     -8
_diffrn_reflns_limit_k_max     5
_diffrn_reflns_limit_l_min     -25
_diffrn_reflns_limit_l_max     23
_diffrn_standards_number     0
_diffrn_standards_interval_count     ?
_diffrn_standards_interval_time     ?
_diffrn_standards_decay_%     ?
_refine_special_details
;
Refinement of <i>F</i>^2^ against ALL reflections. The weighted <i>R</i>-factor
<i>wR</i> and goodness of fit <i>S</i> are based on <i>F</i>^2^, conventional
<i>R</i>-factors <i>R</i> are based on <i>F</i>, with <i>F</i> set to zero for
negative <i>F</i>^2^. The threshold expression of <i>F</i>^2^ >
\s(<i>F</i>^2^) is used only for calculating <i>R</i>-factors(gt) <i>etc</i>.
and is not relevant to the choice of reflections for refinement.
<i>R</i>-factors based on <i>F</i>^2^ are statistically about twice as large
as those based on <i>F</i>, and <i>R</i>- factors based on ALL data will be
even larger.
;
_reflns_number_total     4204
_reflns_number_gt     3146
_reflns_threshold_expression     I>2sigma(I)
_refine_ls_structure_factor_coef     Fsqd
_refine_ls_matrix_type     full
_refine_ls_R_factor_all     0.0594
_refine_ls_R_factor_gt     0.0418
_refine_ls_wR_factor_gt     0.1019
_refine_ls_wR_factor_ref     0.1125
_refine_ls_goodness_of_fit_ref     1.051
_refine_ls_restrained_S_all     1.051
_refine_ls_number_reflns     4204
_refine_ls_number_parameters     208
_refine_ls_number_restraints     0
_refine_ls_hydrogen_treatment     mixed
_refine_ls_weighting_scheme     calc
_refine_ls_weighting_details
         'calc w=1/[\s^2^(Fo^2^)+(0.0476P)^2^+0.4436P] where P=(Fo^2^+2Fc^2^)/3'
_atom_sites_solution_hydrogens     geom
_atom_sites_solution_primary     direct
_atom_sites_solution_secondary     difmap
_refine_ls_shift/su_max     0.001
_refine_ls_shift/su_mean     0.000
_refine_diff_density_max     0.275
_refine_diff_density_min     -0.443
_refine_ls_extinction_method     none
_refine_ls_extinction_coef     ?
loop_
    _atom_type_symbol
    _atom_type_description
    _atom_type_scat_dispersion_real
    _atom_type_scat_dispersion_imag
    _atom_type_scat_source
    C C 0.0033 0.0016 'International Tables Vol C Tables 4.2.6.8 and 6.1.1.4'
    H H 0.0000 0.0000 'International Tables Vol C Tables 4.2.6.8 and 6.1.1.4'
    N N 0.0061 0.0033 'International Tables Vol C Tables 4.2.6.8 and 6.1.1.4'
    O O 0.0106 0.0060 'International Tables Vol C Tables 4.2.6.8 and 6.1.1.4'
    S S 0.1246 0.1234 'International Tables Vol C Tables 4.2.6.8 and 6.1.1.4'
_computing_data_collection     'APEX2 (Bruker, 2005)'
_computing_cell_refinement     'SAINT (Bruker, 2005)'
_computing_data_reduction     'SAINT (Bruker, 2005)'
_computing_structure_solution     'SHELXS97 (Sheldrick, 2008)'
_computing_structure_refinement     'SHELXL97 (Sheldrick, 2008)'
_computing_molecular_graphics     'DIAMOND (Brandenburg, 2006)'
_computing_publication_material     'publCIF (Westrip, 2010)'
loop_
    _atom_site_type_symbol
    _atom_site_label
    _atom_site_fract_x
    _atom_site_fract_y
    _atom_site_fract_z
    _atom_site_U_iso_or_equiv
    _atom_site_adp_type
    _atom_site_calc_flag
    _atom_site_refinement_flags
    _atom_site_occupancy
    _atom_site_disorder_assembly
    _atom_site_disorder_group
    C C3 0.11277(11) 1.0172(3) 0.32467(9) 0.0394(4) Uani d . 1 . .
    H H3 0.1057 1.1188 0.3627 0.047 Uiso calc R 1 . .
    C C11 0.53807(13) 0.3670(4) 0.17689(12) 0.0566(5) Uani d . 1 . .
    H H8 0.5908 0.3119 0.2187 0.068 Uiso calc R 1 . .
    C C12 0.54616(13) 0.5683(4) 0.13898(12) 0.0527(5) Uani d . 1 . .
    C C10 0.45279(12) 0.2441(3) 0.15401(11) 0.0490(4) Uani d . 1 . .
    H H7 0.4482 0.1086 0.1805 0.059 Uiso calc R 1 . .
    C C13 0.46719(15) 0.6454(4) 0.07640(14) 0.0606(5) Uani d . 1 . .
    H H9 0.4717 0.7815 0.0501 0.073 Uiso calc R 1 . .
    C C14 0.38184(13) 0.5253(3) 0.05197(12) 0.0540(5) Uani d . 1 . .
    H H10 0.3296 0.5786 0.0094 0.065 Uiso calc R 1 . .
    C C15 0.63816(15) 0.7038(5) 0.16498(16) 0.0760(7) Uani d . 1 . .
    H H11 0.6298 0.8449 0.1901 0.114 Uiso calc R 1 . .
    H H12 0.6553 0.7391 0.1191 0.114 Uiso calc R 1 . .
    H H13 0.6881 0.6138 0.2023 0.114 Uiso calc R 1 . .
    H H6 0.1551(15) 0.431(4) 0.0260(12) 0.059(6) Uiso d . 1 . .
    H H1 0.0168(14) 1.043(4) 0.0776(12) 0.055(6) Uiso d . 1 . .
    S S1 0.26748(3) 0.16782(7) 0.06008(2) 0.03535(12) Uani d . 1 . .
    N N3 0.18364(9) 0.3472(2) 0.06478(8) 0.0352(3) Uani d . 1 . .
    N N2 0.19062(8) 0.4241(2) 0.13897(7) 0.0320(3) Uani d . 1 . .
    C C8 0.08200(10) 0.7533(3) 0.07301(8) 0.0305(3) Uani d . 1 . .
    O O1 0.06596(8) 0.71841(19) 0.00121(6) 0.0382(3) Uani d . 1 . .
    C C9 0.37519(11) 0.3244(3) 0.09182(9) 0.0347(3) Uani d . 1 . .
    N N1 0.05136(9) 0.9330(2) 0.10573(7) 0.0329(3) Uani d . 1 . .
    C C7 0.14177(10) 0.6049(2) 0.14176(8) 0.0292(3) Uani d . 1 . .
    C C1 0.08633(10) 0.9203(2) 0.19011(8) 0.0295(3) Uani d . 1 . .
    O O3 0.23997(9) 0.1214(2) -0.02344(7) 0.0511(3) Uani d . 1 . .
    C C5 0.17706(11) 0.6607(3) 0.29508(9) 0.0353(3) Uani d . 1 . .
    H H5 0.2115 0.5247 0.3121 0.042 Uiso calc R 1 . .
    C C2 0.07358(11) 1.0743(3) 0.24401(9) 0.0351(3) Uani d . 1 . .
    H H2 0.0400 1.2115 0.2272 0.042 Uiso calc R 1 . .
    C C6 0.13941(10) 0.7169(2) 0.21428(8) 0.0298(3) Uani d . 1 . .
    C C4 0.16212(11) 0.8120(3) 0.34970(9) 0.0398(4) Uani d . 1 . .
    H H4 0.1855 0.7755 0.4040 0.048 Uiso calc R 1 . .
    O O2 0.27543(8) -0.0145(2) 0.11553(8) 0.0481(3) Uani d . 1 . .
loop_
    _atom_site_aniso_label
    _atom_site_aniso_U_11
    _atom_site_aniso_U_22
    _atom_site_aniso_U_33
    _atom_site_aniso_U_12
    _atom_site_aniso_U_13
    _atom_site_aniso_U_23
    C3 0.0415(8) 0.0398(9) 0.0366(8) 0.0005(7) 0.0132(7) -0.0057(7)
    C11 0.0392(9) 0.0670(13) 0.0552(11) -0.0021(9) 0.0060(8) -0.0073(10)
    C12 0.0403(9) 0.0587(12) 0.0630(12) -0.0114(8) 0.0231(8) -0.0226(10)
    C10 0.0454(9) 0.0506(10) 0.0469(10) -0.0021(8) 0.0109(8) 0.0040(8)
    C13 0.0556(12) 0.0479(11) 0.0792(15) -0.0130(9) 0.0247(10) 0.0044(10)
    C14 0.0423(9) 0.0485(10) 0.0646(12) -0.0034(8) 0.0105(8) 0.0089(9)
    C15 0.0501(12) 0.0853(17) 0.0963(18) -0.0272(12) 0.0300(12) -0.0305(14)
    S1 0.0344(2) 0.0308(2) 0.0424(2) -0.00097(15) 0.01533(16) -0.00615(15)
    N3 0.0354(7) 0.0364(7) 0.0338(7) 0.0062(5) 0.0122(5) 0.0009(6)
    N2 0.0333(6) 0.0304(6) 0.0335(6) 0.0027(5) 0.0133(5) 0.0016(5)
    C8 0.0282(6) 0.0315(7) 0.0314(7) 0.0007(6) 0.0101(5) 0.0068(6)
    O1 0.0424(6) 0.0417(6) 0.0294(5) 0.0047(5) 0.0111(4) 0.0051(5)
    C9 0.0322(7) 0.0333(8) 0.0411(8) -0.0007(6) 0.0158(6) -0.0063(6)
    N1 0.0360(6) 0.0308(6) 0.0313(6) 0.0080(5) 0.0109(5) 0.0087(5)
    C7 0.0283(6) 0.0292(7) 0.0303(7) 0.0008(5) 0.0103(5) 0.0059(6)
    C1 0.0287(6) 0.0283(7) 0.0317(7) 0.0007(5) 0.0107(5) 0.0053(6)
    O3 0.0516(7) 0.0557(8) 0.0466(7) -0.0074(6) 0.0177(6) -0.0220(6)
    C5 0.0342(7) 0.0371(8) 0.0319(7) 0.0068(6) 0.0081(6) 0.0063(6)
    C2 0.0364(7) 0.0288(7) 0.0400(8) 0.0040(6) 0.0134(6) 0.0024(6)
    C6 0.0288(6) 0.0295(7) 0.0315(7) 0.0033(5) 0.0109(5) 0.0036(6)
    C4 0.0397(8) 0.0460(9) 0.0293(7) 0.0023(7) 0.0066(6) 0.0014(7)
    O2 0.0449(6) 0.0336(6) 0.0689(8) 0.0029(5) 0.0239(6) 0.0083(6)
_geom_special_details
;
All e.s.d.'s (except the e.s.d. in the dihedral angle between two l.s. planes)
are estimated using the full covariance matrix. The cell e.s.d.'s are taken
into account individually in the estimation of e.s.d.'s in distances, angles
and torsion angles; correlations between e.s.d.'s in cell parameters are only
used when they are defined by crystal symmetry. An approximate (isotropic)
treatment of cell e.s.d.'s is used for estimating e.s.d.'s involving l.s.
planes.
;
loop_
    _geom_bond_atom_site_label_1
    _geom_bond_atom_site_label_2
    _geom_bond_site_symmetry_2
    _geom_bond_distance
    _geom_bond_publ_flag
    C3 C4 . 1.385(2) ?
    C3 C2 . 1.389(2) ?
    C3 H3 . 0.9300 ?
    C11 C12 . 1.372(3) ?
    C11 C10 . 1.388(3) ?
    C11 H8 . 0.9300 ?
    C12 C13 . 1.383(3) ?
    C12 C15 . 1.505(3) ?
    C10 C9 . 1.373(2) ?
    C10 H7 . 0.9300 ?
    C13 C14 . 1.380(3) ?
    C13 H9 . 0.9300 ?
    C14 C9 . 1.383(2) ?
    C14 H10 . 0.9300 ?
    C15 H11 . 0.9600 ?
    C15 H12 . 0.9600 ?
    C15 H13 . 0.9600 ?
    S1 O2 . 1.4212(12) ?
    S1 O3 . 1.4239(12) ?
    S1 N3 . 1.6488(13) ?
    S1 C9 . 1.7560(15) ?
    N3 N2 . 1.3636(17) ?
    N3 H6 . 0.83(2) ?
    N2 C7 . 1.2853(18) ?
    C8 O1 1 1.2329(17) ?
    C8 O1 . 1.2329(17) ?
    C8 N1 . 1.3471(19) ?
    C8 C7 . 1.5060(19) ?
    N1 C1 . 1.4103(18) ?
    N1 H1 . 0.86(2) ?
    C7 C6 . 1.456(2) ?
    C1 C2 . 1.371(2) ?
    C1 C6 . 1.3991(19) ?
    C5 C4 . 1.383(2) ?
    C5 C6 . 1.3886(19) ?
    C5 H5 . 0.9300 ?
    C2 H2 . 0.9300 ?
    C4 H4 . 0.9300 ?
loop_
    _geom_angle_atom_site_label_1
    _geom_angle_atom_site_label_2
    _geom_angle_atom_site_label_3
    _geom_angle_site_symmetry_1
    _geom_angle_site_symmetry_3
    _geom_angle
    _geom_angle_publ_flag
    C4 C3 C2 . . 121.40(15) ?
    C4 C3 H3 . . 119.3 ?
    C2 C3 H3 . . 119.3 ?
    C12 C11 C10 . . 121.27(18) ?
    C12 C11 H8 . . 119.4 ?
    C10 C11 H8 . . 119.4 ?
    C11 C12 C13 . . 118.32(17) ?
    C11 C12 C15 . . 121.2(2) ?
    C13 C12 C15 . . 120.5(2) ?
    C9 C10 C11 . . 119.39(18) ?
    C9 C10 H7 . . 120.3 ?
    C11 C10 H7 . . 120.3 ?
    C14 C13 C12 . . 121.56(19) ?
    C14 C13 H9 . . 119.2 ?
    C12 C13 H9 . . 119.2 ?
    C13 C14 C9 . . 118.99(18) ?
    C13 C14 H10 . . 120.5 ?
    C9 C14 H10 . . 120.5 ?
    C12 C15 H11 . . 109.5 ?
    C12 C15 H12 . . 109.5 ?
    H11 C15 H12 . . 109.5 ?
    C12 C15 H13 . . 109.5 ?
    H11 C15 H13 . . 109.5 ?
    H12 C15 H13 . . 109.5 ?
    O2 S1 O3 . . 120.64(8) ?
    O2 S1 N3 . . 108.22(7) ?
    O3 S1 N3 . . 102.99(7) ?
    O2 S1 C9 . . 108.30(7) ?
    O3 S1 C9 . . 109.34(8) ?
    N3 S1 C9 . . 106.44(7) ?
    N2 N3 S1 . . 116.86(10) ?
    N2 N3 H6 . . 117.5(14) ?
    S1 N3 H6 . . 120.1(14) ?
    C7 N2 N3 . . 116.77(12) ?
    O1 C8 N1 1 . 127.08(13) ?
    O1 C8 N1 . . 127.08(13) ?
    O1 C8 C7 1 . 126.55(14) ?
    O1 C8 C7 . . 126.55(14) ?
    N1 C8 C7 . . 106.37(12) ?
    C10 C9 C14 . . 120.46(16) ?
    C10 C9 S1 . . 120.21(13) ?
    C14 C9 S1 . . 119.30(13) ?
    C8 N1 C1 . . 111.45(12) ?
    C8 N1 H1 . . 122.9(13) ?
    C1 N1 H1 . . 125.6(13) ?
    N2 C7 C6 . . 125.84(13) ?
    N2 C7 C8 . . 127.94(13) ?
    C6 C7 C8 . . 106.08(12) ?
    C2 C1 C6 . . 122.19(13) ?
    C2 C1 N1 . . 128.49(13) ?
    C6 C1 N1 . . 109.32(12) ?
    C4 C5 C6 . . 118.32(14) ?
    C4 C5 H5 . . 120.8 ?
    C6 C5 H5 . . 120.8 ?
    C1 C2 C3 . . 117.32(14) ?
    C1 C2 H2 . . 121.3 ?
    C3 C2 H2 . . 121.3 ?
    C5 C6 C1 . . 119.77(13) ?
    C5 C6 C7 . . 133.54(13) ?
    C1 C6 C7 . . 106.69(12) ?
    C5 C4 C3 . . 120.90(14) ?
    C5 C4 H4 . . 119.5 ?
    C3 C4 H4 . . 119.5 ?
loop_
    _geom_torsion_atom_site_label_1
    _geom_torsion_atom_site_label_2
    _geom_torsion_atom_site_label_3
    _geom_torsion_atom_site_label_4
    _geom_torsion_site_symmetry_1
    _geom_torsion_site_symmetry_2
    _geom_torsion_site_symmetry_3
    _geom_torsion_site_symmetry_4
    _geom_torsion
    _geom_torsion_publ_flag
    C10 C11 C12 C13 . . . . -0.7(3) ?
    C10 C11 C12 C15 . . . . 178.77(19) ?
    C12 C11 C10 C9 . . . . 0.5(3) ?
    C11 C12 C13 C14 . . . . 0.1(3) ?
    C15 C12 C13 C14 . . . . -179.4(2) ?
    C12 C13 C14 C9 . . . . 0.7(3) ?
    O2 S1 N3 N2 . . . . 51.10(13) ?
    O3 S1 N3 N2 . . . . 179.90(11) ?
    C9 S1 N3 N2 . . . . -65.12(13) ?
    S1 N3 N2 C7 . . . . 162.65(11) ?
    N1 C8 O1 O1 . . . 1 0.00(10) ?
    C7 C8 O1 O1 . . . 1 0.00(14) ?
    C11 C10 C9 C14 . . . . 0.3(3) ?
    C11 C10 C9 S1 . . . . 178.32(14) ?
    C13 C14 C9 C10 . . . . -0.9(3) ?
    C13 C14 C9 S1 . . . . -178.95(16) ?
    O2 S1 C9 C10 . . . . 8.34(16) ?
    O3 S1 C9 C10 . . . . -124.90(15) ?
    N3 S1 C9 C10 . . . . 124.50(14) ?
    O2 S1 C9 C14 . . . . -173.62(14) ?
    O3 S1 C9 C14 . . . . 53.14(16) ?
    N3 S1 C9 C14 . . . . -57.46(15) ?
    O1 C8 N1 C1 1 . . . -177.97(14) ?
    O1 C8 N1 C1 . . . . -177.97(14) ?
    C7 C8 N1 C1 . . . . 0.88(16) ?
    N3 N2 C7 C6 . . . . -179.42(13) ?
    N3 N2 C7 C8 . . . . -4.3(2) ?
    O1 C8 C7 N2 1 . . . 4.0(2) ?
    O1 C8 C7 N2 . . . . 4.0(2) ?
    N1 C8 C7 N2 . . . . -174.84(14) ?
    O1 C8 C7 C6 1 . . . 179.91(14) ?
    O1 C8 C7 C6 . . . . 179.91(14) ?
    N1 C8 C7 C6 . . . . 1.06(15) ?
    C8 N1 C1 C2 . . . . 177.47(14) ?
    C8 N1 C1 C6 . . . . -2.60(16) ?
    C6 C1 C2 C3 . . . . -2.3(2) ?
    N1 C1 C2 C3 . . . . 177.61(14) ?
    C4 C3 C2 C1 . . . . -0.5(2) ?
    C4 C5 C6 C1 . . . . -1.2(2) ?
    C4 C5 C6 C7 . . . . 178.95(15) ?
    C2 C1 C6 C5 . . . . 3.2(2) ?
    N1 C1 C6 C5 . . . . -176.70(13) ?
    C2 C1 C6 C7 . . . . -176.92(13) ?
    N1 C1 C6 C7 . . . . 3.15(15) ?
    N2 C7 C6 C5 . . . . -6.7(3) ?
    C8 C7 C6 C5 . . . . 177.26(16) ?
    N2 C7 C6 C1 . . . . 173.44(14) ?
    C8 C7 C6 C1 . . . . -2.56(15) ?
    C6 C5 C4 C3 . . . . -1.5(2) ?
    C2 C3 C4 C5 . . . . 2.4(3) ?
loop_
    _geom_hbond_atom_site_label_D
    _geom_hbond_atom_site_label_H
    _geom_hbond_atom_site_label_A
    _geom_hbond_site_symmetry_A
    _geom_hbond_distance_DH
    _geom_hbond_distance_HA
    _geom_hbond_distance_DA
    _geom_hbond_angle_DHA
    N3 H6 O1 1 0.83(2) 2.08(2) 2.7539(17) 138.3(19)
    N1 H1 O1 3_575 0.86(2) 2.04(2) 2.9029(16) 172.9(18)
data_global
_journal_date_recd_electronic     2011-10-27
_journal_date_accepted     2011-11-04
_journal_name_full     'Acta Crystallographica, Section E'
_journal_year     2011
_journal_volume     67
_journal_issue     12
_journal_page_first     o3256
_journal_page_last     o3256
_journal_paper_category     QO
_journal_coeditor_code     NC2252
_publ_contact_author_name     'Vanessa Santana Carratu'
_publ_contact_author_address
;
Escola de Qu\'imica e Alimentos
Universidade Federal do Rio Grande
Av. It\'alia km 08, Campus Carreiros
96201-900, Rio Grande-RS
Brazil
;
_publ_contact_author_email     adriano@daad-alumni.de
_publ_contact_author_fax     '55(53)32336961'
_publ_contact_author_phone     '55(53)32336955'
_publ_section_title
;
4-Methyl-<i>N</i>'-(2-oxoindolin-3-ylidene)benzene-1-sulfonohydrazide
;
loop_
    _publ_author_name
    _publ_author_footnote
    _publ_author_address
    'Fonseca, Alexandra de Souza' .
;
Escola de Qu\'imica e Alimentos
Universidade Federal do Rio Grande
Av. It\'alia km 08, Campus Carreiros
96201-900, Rio Grande-RS
Brazil
;
    'Storino, Tom\'as Garcia' .
;
Escola de Qu\'imica e Alimentos
Universidade Federal do Rio Grande
Av. It\'alia km 08, Campus Carreiros
96201-900, Rio Grande-RS
Brazil
;
    'Carratu, Vanessa Santana' .
;
Escola de Qu\'imica e Alimentos
Universidade Federal do Rio Grande
Av. It\'alia km 08, Campus Carreiros
96201-900, Rio Grande-RS
Brazil
;
    'Locatelli, Aline' .
;
Departamento de Qu\'imica
Universidade Federal de Santa Maria
Av. Roraima, Campus,
97105-900, Santa Maria-RS
Brazil
;
    'Oliveira, Adriano Bof de' .
;
Departamento de Qu\'imica
Universidade Federal de Sergipe
Av. Marechal Rondon s/n, Campus,
49100-000, S\~ao Crist\'ov\~ao-SE
Brazil
;
_iucr_refine_instructions_details
;
TITL P21c in P2(1)/c
CELL  0.71073  14.9050   5.7849  17.8112   90.000  110.427   90.000
ZERR     2.00   0.0003   0.0001   0.0003    0.000    0.001    0.000
LATT   1
SYMM  - X, 1/2 + Y, 1/2 - Z
SFAC  C    H    N    O    S
UNIT  60   52   12   12   4
MERG   2
MPLA   C1 C2 C3 C4 C5 C6 C7 C8 N1 O1 N2 N3
MPLA   C9 C10 C11 C12 C13 C14 C15
PLAN   20
SIZE     0.10   0.16   0.56
BOND   $H
CONF
ACTA
FMAP   2
EQIV $1    x,     y,  z
EQIV $2   -x,  -y+2, -z
HTAB N3 O1_$1
HTAB N1 O1_$2
L.S.   4
TEMP    20.00
WGHT    0.047600    0.443600
FVAR       0.18605
C3    1    0.112765    1.017186    0.324668    11.00000    0.04155    0.03979 =
         0.03655   -0.00573    0.01323    0.00046
AFIX  43
H3    2    0.105731    1.118824    0.362691    11.00000   -1.20000
AFIX   0
C11   1    0.538075    0.367002    0.176887    11.00000    0.03925    0.06704 =
         0.05515   -0.00726    0.00596   -0.00210
AFIX  43
H8    2    0.590757    0.311900    0.218716    11.00000   -1.20000
AFIX   0
C12   1    0.546164    0.568273    0.138980    11.00000    0.04031    0.05873 =
         0.06297   -0.02262    0.02308   -0.01135
C10   1    0.452794    0.244092    0.154008    11.00000    0.04539    0.05062 =
         0.04694    0.00400    0.01090   -0.00215
AFIX  43
H7    2    0.448232    0.108587    0.180543    11.00000   -1.20000
AFIX   0
C13   1    0.467189    0.645435    0.076400    11.00000    0.05557    0.04791 =
         0.07921    0.00445    0.0246the8   -0.01305
AFIX  43
H9    2    0.471690    0.781531    0.050146    11.00000   -1.20000
AFIX   0
C14   1    0.381842    0.525299    0.051970    11.00000    0.04229    0.04854 =
         0.06457    0.00892    0.01048   -0.00342
AFIX  43
H10   2    0.329593    0.578594    0.009364    11.00000   -1.20000
AFIX   0
C15   1    0.638159    0.703764    0.164977    11.00000    0.05006    0.08530 =
         0.09631   -0.03050    0.03000   -0.02724
AFIX 137
H11   2    0.629775    0.844864    0.190126    11.00000   -1.50000
H12   2    0.655295    0.739059    0.119060    11.00000   -1.50000
H13   2    0.688079    0.613782    0.202325    11.00000   -1.50000
AFIX   0
H6    2    0.155128    0.430556    0.025975    11.00000    0.05893
H1    2    0.016805    1.043448    0.077593    11.00000    0.05480
MOLE    1
S1    5    0.267484    0.167816    0.060082    11.00000    0.03440    0.03084 =
         0.04236   -0.00615    0.01533   -0.00097
N3    3    0.183641    0.347194    0.064776    11.00000    0.03538    0.03643 =
         0.03380    0.00086    0.01221    0.00617
N2    3    0.190618    0.424117    0.138973    11.00000    0.03334    0.03039 =
         0.03348    0.00163    0.01327    0.00271
C8    1    0.082004    0.753328    0.073013    11.00000    0.02825    0.03150 =
         0.03137    0.00683    0.01007    0.00068
O1    4    0.065959    0.718408    0.001208    11.00000    0.04235    0.04172 =
         0.02938    0.00505    0.01114    0.00470
C9    1    0.375188    0.324394    0.091817    11.00000    0.03221    0.03327 =
         0.04109   -0.00634    0.01583   -0.00070
N1    3    0.051363    0.933035    0.105735    11.00000    0.03596    0.03076 =
         0.03127    0.00866    0.01088    0.00796
C7    1    0.141770    0.604945    0.141755    11.00000    0.02831    0.02921 =
         0.03025    0.00588    0.01035    0.00077
C1    1    0.086326    0.920288    0.190110    11.00000    0.02866    0.02828 =
         0.03168    0.00526    0.01073    0.00069
O3    4    0.239973    0.121377   -0.023436    11.00000    0.05155    0.05569 =
         0.04660   -0.02195    0.01769   -0.00741
C5    1    0.177064    0.660684    0.295083    11.00000    0.03418    0.03711 =
         0.03190    0.00629    0.00813    0.00680
AFIX  43
H5    2    0.211461    0.524696    0.312052    11.00000   -1.20000
AFIX   0
C2    1    0.073579    1.074274    0.244007    11.00000    0.03640    0.02880 =
         0.04003    0.00240    0.01340    0.00399
AFIX  43
H2    2    0.040037    1.211476    0.227235    11.00000   -1.20000
AFIX   0
C6    1    0.139413    0.716941    0.214282    11.00000    0.02884    0.02949 =
         0.03149    0.00358    0.01093    0.00326
C4    1    0.162116    0.812022    0.349697    11.00000    0.03975    0.04601 =
         0.02927    0.00145    0.00662    0.00231
AFIX  43
H4    2    0.185514    0.775548    0.403957    11.00000   -1.20000
AFIX   0
O2    4    0.275433   -0.014492    0.115525    11.00000    0.04495    0.03361 =
         0.06892    0.00830    0.02387    0.00292
HKLF    4
REM  P21c in P2(1)/c
REM R1 =  0.0418 for   3146 Fo > 4sig(Fo)  and  0.0594 for all   4204 data
REM    208 parameters refined using      0 restraints
END
WGHT      0.0476      0.4436
REM Highest difference peak  0.275,  deepest hole -0.443,  1-sigma level  0.050
Q1    1   0.1257  0.6894  0.1082  11.00000  0.05    0.28
Q2    1   0.1104  0.8083  0.2066  11.00000  0.05    0.27
Q3    1   0.3278  0.2559  0.0767  11.00000  0.05    0.27
Q4    1   0.1510  0.6657  0.1807  11.00000  0.05    0.27
Q5    1   0.1812  0.7301  0.2559  11.00000  0.05    0.21
Q6    1   0.1442  0.6605  0.2509  11.00000  0.05    0.21
Q7    1   0.6688  0.7148  0.2339  11.00000  0.05    0.20
Q8    1   0.6120  0.8289  0.1275  11.00000  0.05    0.19
Q9    1   0.0867  1.0199  0.2837  11.00000  0.05    0.19
Q10   1   0.6927  0.5881  0.1355  11.00000  0.05    0.18
Q11   1   0.0835  0.9894  0.2165  11.00000  0.05    0.18
Q12   1   0.1516  0.9352  0.3307  11.00000  0.05    0.18
Q13   1   0.1927  0.7636  0.3286  11.00000  0.05    0.17
Q14   1   0.6315  0.8961  0.1134  11.00000  0.05    0.17
Q15   1   0.4677  0.3558  0.1711  11.00000  0.05    0.17
Q16   1   0.5064  0.5723  0.0927  11.00000  0.05    0.17
Q17   1   0.4959  0.3023  0.1405  11.00000  0.05    0.16
Q18   1   0.2453  0.4006  0.1714  11.00000  0.05    0.15
Q19   1   0.2873  0.0715  0.0987  11.00000  0.05    0.15
Q20   1   0.0390  0.5469  0.1177  11.00000  0.05    0.15
;
