# Supplementary material for: 4-Methyl-N′-(2-oxoindolin-3-yl­idene)benzene-1-sulfono­hydrazide
Source: Acta Crystallogr Sect E Struct Rep Online. 2011 Nov 12;67(Pt 12):o3256. doi: 10.1107/S1600536811046605 (PMC3238916; doi:10.1107/S1600536811046605)
Supplement: Supplementary file 2 [file e-67-o3256-Isup2.hkl]

# 
# h,k,l, Fc-squared, Fo-squared, sigma(Fo-squared) and status flag 
# 
data_I
_shelx_title ' P21c in P2(1)/c' 
_shelx_refln_list_code          4 
_shelx_F_calc_maximum      180.12 
_exptl_crystal_F_000       656.00 
_reflns_d_resolution_high  0.7095 
 
loop_ 
 _symmetry_equiv_pos_as_xyz 
 'x, y, z' 
 '-x, y+1/2, -z+1/2' 
 '-x, -y, -z' 
 'x, -y-1/2, z-1/2' 
 
_cell_length_a    14.9050 
_cell_length_b     5.7849 
_cell_length_c    17.8112 
_cell_angle_alpha  90.000 
_cell_angle_beta  110.427 
_cell_angle_gamma  90.000 
 
_shelx_F_squared_multiplier     1.000 
 
loop_ 
 _refln_index_h 
 _refln_index_k 
 _refln_index_l 
 _refln_F_squared_calc 
 _refln_F_squared_meas 
 _refln_F_squared_sigma 
 _refln_observed_status 
   2   0   0      876.29      844.16     12.19 o 
   3   0   0     7342.33     6921.50    126.82 o 
   4   0   0      122.71      153.94      3.17 o 
   5   0   0     1183.83     1188.57     18.35 o 
   6   0   0     2630.65     2580.16     29.98 o 
   7   0   0      126.08      139.47      3.88 o 
   8   0   0       97.42      100.53      5.17 o 
   9   0   0     3034.31     2974.04     41.82 o 
  10   0   0     1706.29     1693.28     22.06 o 
  11   0   0     3607.04     3545.28     47.12 o 
  12   0   0       38.72       34.56      4.74 o 
  13   0   0       22.95       26.55      4.04 o 
  14   0   0       12.59       15.00      2.66 o 
  15   0   0      474.99      487.67     18.25 o 
  16   0   0       28.44       28.19     13.14 o 
  17   0   0       86.50       77.70      7.91 o 
  18   0   0        4.89        1.62      3.95 o 
  19   0   0        1.49        3.70      4.36 o 
   1   1   0     1964.85     1773.15     20.91 o 
   2   1   0    14034.74    13398.67     82.92 o 
   3   1   0     9984.06     9477.84     61.67 o 
   4   1   0      113.38      120.47      1.99 o 
   5   1   0      485.53      437.92      5.07 o 
   6   1   0      199.90      244.91      3.55 o 
   7   1   0     1314.61     1287.24     11.55 o 
   8   1   0       10.85        6.03      0.82 o 
   9   1   0      331.55      313.02      4.64 o 
  10   1   0       66.14       61.02      2.28 o 
  11   1   0       67.92       71.35      3.01 o 
  12   1   0     1380.26     1373.97     15.39 o 
  13   1   0        0.21       -1.03      1.03 o 
  14   1   0       79.96       82.99      4.57 o 
  15   1   0      149.44      142.23      5.45 o 
  16   1   0        5.34        2.68      1.99 o 
  17   1   0        0.23        1.32      4.25 o 
  18   1   0       30.06       35.68      7.05 o 
  19   1   0       20.45       22.50      4.91 o 
   0   2   0     1028.03     1039.79     17.56 o 
   1   2   0       73.27       59.77      1.09 o 
   2   2   0        5.70        9.32      0.56 o 
   3   2   0      227.15      249.00      3.18 o 
   4   2   0       70.37       93.44      1.80 o 
   5   2   0       13.34       21.68      1.01 o 
   6   2   0       70.90      104.35      2.16 o 
   7   2   0        1.72        2.63      1.04 o 
   8   2   0        2.37        2.72      0.73 o 
   9   2   0      130.91      118.99      2.99 o 
  10   2   0      414.54      409.01      6.19 o 
  11   2   0      115.57      100.07      3.69 o 
  12   2   0       86.44       95.42      3.65 o 
  13   2   0       37.02       40.07      2.78 o 
  14   2   0       21.05       19.36      2.69 o 
  15   2   0       10.62        6.95      2.87 o 
  16   2   0        0.00       -1.64      2.42 o 
  17   2   0       12.86        7.59      3.57 o 
  18   2   0       14.16        9.60      3.33 o 
  19   2   0        1.02        3.58      3.11 o 
   1   3   0      430.64      440.99      5.34 o 
   2   3   0     1649.50     1737.64     14.40 o 
   3   3   0       63.14       70.41      1.66 o 
   4   3   0       37.60       48.82      1.99 o 
   5   3   0       22.57       17.64      1.13 o 
   6   3   0       64.41       69.74      2.17 o 
   7   3   0        0.25        0.71      0.64 o 
   8   3   0       70.13       62.42      2.47 o 
   9   3   0      400.11      389.84      6.42 o 
  10   3   0        4.41       11.26      1.54 o 
  11   3   0       83.75       66.50      4.17 o 
  12   3   0        0.05        0.41      1.66 o 
  13   3   0       11.50        8.82      2.62 o 
  14   3   0        2.51        3.68      2.53 o 
  15   3   0        0.43        2.68      2.66 o 
  16   3   0       13.88        9.19      3.66 o 
  17   3   0       51.93       43.77      7.03 o 
  18   3   0       52.26       65.59      8.67 o 
   0   4   0      146.68      131.47      6.36 o 
   1   4   0       43.08       46.10      2.92 o 
   2   4   0      398.13      400.79      5.98 o 
   3   4   0      357.34      361.45      4.93 o 
   4   4   0      447.97      439.34      5.85 o 
   5   4   0      118.04      115.31      2.83 o 
   6   4   0      111.90      105.34      2.90 o 
   7   4   0        5.18        6.92      1.19 o 
   8   4   0        1.53        3.80      1.27 o 
   9   4   0        9.73       11.78      2.82 o 
  10   4   0       44.16       45.88      6.01 o 
  11   4   0       22.29       16.79      3.54 o 
  12   4   0       24.65       18.59      4.07 o 
  13   4   0       19.80       28.40     11.84 o 
  14   4   0       67.09       61.65      7.66 o 
  15   4   0        6.59        1.39      5.34 o 
  16   4   0        1.85       -2.62      3.40 o 
  17   4   0        2.65        7.95      4.30 o 
   1   5   0      619.10      581.73      8.98 o 
   2   5   0        4.35        2.58      0.98 o 
   3   5   0      203.17      218.59      5.14 o 
   4   5   0      811.18      825.38     12.10 o 
   5   5   0      149.15      152.28      7.21 o 
   6   5   0       48.36       52.66      3.90 o 
   7   5   0      587.68      574.88     14.01 o 
   8   5   0      185.54      206.85      6.93 o 
   9   5   0        6.41        7.88      3.18 o 
  10   5   0      140.42      179.51      9.19 o 
  11   5   0       47.81       45.20      5.61 o 
  12   5   0       16.77       17.92      4.36 o 
  13   5   0        0.58        4.50      7.22 o 
  14   5   0       38.87       33.53      6.21 o 
  15   5   0       17.97       24.68      5.71 o 
   0   6   0       68.51       65.37      7.22 o 
   1   6   0      244.24      241.75      5.69 o 
   2   6   0      771.75      758.38     11.62 o 
   3   6   0       31.52       25.79      2.71 o 
   4   6   0      154.82      156.52      5.98 o 
   5   6   0        7.00        2.31      2.25 o 
   6   6   0        1.21       -1.65      2.14 o 
   7   6   0      266.63      303.91     10.93 o 
   8   6   0      268.28      282.39     13.29 o 
   9   6   0      134.59      133.82      8.17 o 
  10   6   0        0.98        2.05      3.03 o 
  11   6   0      114.91      129.79      8.78 o 
  12   6   0        2.62        4.26      3.53 o 
  13   6   0      146.64      128.66     14.73 o 
   1   7   0       82.92       81.66      5.61 o 
   2   7   0        6.16        5.78      2.75 o 
   3   7   0        0.46        0.09      2.34 o 
   4   7   0       63.45       59.63      5.21 o 
   5   7   0        6.36        4.22      2.91 o 
   6   7   0       29.87       28.89      4.49 o 
   7   7   0       77.54       95.67      6.95 o 
   8   7   0        6.55        7.42      3.57 o 
   9   7   0       14.58        8.47      3.78 o 
  10   7   0       15.94        9.13      3.98 o 
   1   8   0        8.37        2.60      4.04 o 
   2   8   0        3.79        4.33      4.62 o 
   3   8   0        6.88        4.62      4.62 o 
 -19   1   1       28.43       24.83      5.32 o 
 -18   1   1       15.88       12.17      4.89 o 
 -17   1   1      109.16      138.02      7.24 o 
 -16   1   1        7.92        1.83      1.93 o 
 -15   1   1       38.36       41.86      3.29 o 
 -14   1   1       28.34       30.19      2.56 o 
 -13   1   1      224.01      225.51      5.66 o 
 -12   1   1      382.58      388.36      7.03 o 
 -11   1   1       80.64       75.88      2.81 o 
 -10   1   1      554.58      573.38      6.94 o 
  -9   1   1      176.34      199.98      3.56 o 
  -8   1   1        5.59        1.82      0.60 o 
  -7   1   1        0.78        3.81      0.66 o 
  -6   1   1     8060.15     8245.29     54.80 o 
  -5   1   1     1062.95     1161.95      9.29 o 
  -4   1   1    22629.35    21172.86    138.13 o 
  -3   1   1    11362.56    10768.24     66.15 o 
  -2   1   1     1893.15     1889.58     13.00 o 
  -1   1   1     3624.28     3431.24     28.65 o 
   0   1   1      462.80      455.05      5.42 o 
   1   1   1      123.05      116.01      1.46 o 
   2   1   1     2681.87     2674.34     19.19 o 
   3   1   1       90.01       91.56      1.60 o 
   4   1   1      138.96      111.31      2.00 o 
   5   1   1     8485.36     8464.75     59.21 o 
   6   1   1      218.70      206.33      3.29 o 
   7   1   1      626.23      586.44      6.64 o 
   8   1   1      458.95      489.45      6.19 o 
   9   1   1      183.28      175.44      3.85 o 
  10   1   1        0.03        0.38      0.75 o 
  11   1   1       30.13       34.23      2.50 o 
  12   1   1       39.90       45.21      2.75 o 
  13   1   1      106.94      105.94      4.04 o 
  14   1   1       22.35       18.74      2.52 o 
  15   1   1        1.34        0.37      1.76 o 
  16   1   1       61.69       63.39      5.21 o 
  17   1   1       24.08       23.18      4.51 o 
  18   1   1       12.58       10.96      3.93 o 
  19   1   1        4.53       -1.31      3.49 o 
 -19   2   1        5.95        8.75      3.44 o 
 -18   2   1       25.47       15.49      4.24 o 
 -17   2   1        2.73        3.58      3.21 o 
 -16   2   1      105.83      116.04      7.69 o 
 -15   2   1        0.03       -1.15      1.85 o 
 -14   2   1      186.75      197.00      6.76 o 
 -13   2   1       22.06       19.57      2.07 o 
 -12   2   1       37.76       30.73      2.17 o 
 -11   2   1      155.52      148.50      3.56 o 
 -10   2   1       69.64       68.26      2.92 o 
  -9   2   1     1025.68     1024.17      9.89 o 
  -8   2   1        9.36        9.60      0.98 o 
  -7   2   1     2554.50     2721.87     20.26 o 
  -6   2   1     1436.14     1508.29     12.02 o 
  -5   2   1     4312.59     4306.15     31.16 o 
  -4   2   1      244.49      255.10      3.41 o 
  -3   2   1     1404.51     1328.08      9.87 o 
  -2   2   1       97.60       87.39      1.31 o 
  -1   2   1     1106.86     1083.58      8.91 o 
   0   2   1      189.10      178.11      2.33 o 
   1   2   1      787.69      784.81      6.93 o 
   2   2   1      377.46      328.25      3.42 o 
   3   2   1     1398.51     1412.81     11.23 o 
   4   2   1       58.25       35.84      1.35 o 
   5   2   1      494.80      407.28      4.53 o 
   6   2   1     1406.66     1395.02     11.54 o 
   7   2   1      122.29       94.94      2.30 o 
   8   2   1      537.01      533.39      6.26 o 
   9   2   1      857.63      877.63      9.09 o 
  10   2   1      219.53      218.02      4.44 o 
  11   2   1      170.73      179.04      7.69 o 
  12   2   1       16.89       11.75      1.73 o 
  13   2   1        0.06       -1.19      1.27 o 
  14   2   1        0.03       -1.32      1.87 o 
  15   2   1      170.69      179.98     15.86 o 
  16   2   1       93.47       93.42      7.28 o 
  17   2   1       20.05       18.60      3.54 o 
  18   2   1       15.25       11.59      4.07 o 
 -18   3   1        0.00       -0.21      3.74 o 
 -17   3   1      133.41      145.04      9.00 o 
 -16   3   1        3.71        2.57      2.81 o 
 -15   3   1       87.66       73.13      6.36 o 
 -14   3   1       20.37       17.26      3.58 o 
 -13   3   1       89.64       92.88      6.15 o 
 -12   3   1       82.92       88.10      4.00 o 
 -11   3   1        0.07       -0.66      1.17 o 
 -10   3   1       14.08       15.79      1.83 o 
  -9   3   1       30.74       20.29      1.86 o 
  -8   3   1      532.88      521.68      8.74 o 
  -7   3   1      193.26      190.27      3.80 o 
  -6   3   1      723.74      687.61      7.69 o 
  -5   3   1        5.60       13.09      0.98 o 
  -4   3   1      760.79      748.70      7.49 o 
  -3   3   1        5.45        3.61      0.64 o 
  -2   3   1     3162.65     3235.39     24.92 o 
  -1   3   1      447.21      503.87      5.53 o 
   0   3   1       36.01       54.07      2.05 o 
   1   3   1       24.11       41.34      1.33 o 
   2   3   1       86.78       58.16      1.68 o 
   3   3   1      530.97      576.54      6.73 o 
   4   3   1      476.20      460.55      5.48 o 
   5   3   1      286.44      265.28      4.12 o 
   6   3   1      954.66      956.66      9.26 o 
   7   3   1      223.67      201.74      3.62 o 
   8   3   1      614.06      612.08      7.88 o 
   9   3   1       18.03       16.54      1.65 o 
  10   3   1        3.24        1.05      1.09 o 
  11   3   1       86.03       95.62      4.35 o 
  12   3   1       19.67       15.52      3.14 o 
  13   3   1      187.18      206.20      8.75 o 
  14   3   1       10.79        7.97      3.23 o 
  15   3   1        0.48       -0.50      2.40 o 
  16   3   1       16.33       16.89      4.85 o 
  17   3   1       20.54       22.78      5.61 o 
 -17   4   1       17.26       12.91      5.20 o 
 -16   4   1       64.63       92.12      8.96 o 
 -15   4   1       14.15       22.87      4.90 o 
 -14   4   1      150.67      179.83     11.99 o 
 -13   4   1      110.92      101.68      7.85 o 
 -12   4   1       42.43       42.88      9.68 o 
 -11   4   1      212.36      203.66     15.74 o 
 -10   4   1      137.65      145.90      5.46 o 
  -9   4   1       86.67       90.36      3.76 o 
  -8   4   1      111.88      116.97      3.97 o 
  -7   4   1        0.27        0.46      0.71 o 
  -6   4   1      202.98      213.16      3.28 o 
  -5   4   1     1636.55     1592.60     15.91 o 
  -4   4   1       11.28       14.79      1.24 o 
  -3   4   1      162.78      149.07      4.22 o 
  -2   4   1      824.88      878.95     10.85 o 
  -1   4   1      300.31      280.46      4.50 o 
   0   4   1      169.12      180.95      3.44 o 
   1   4   1     1093.47     1123.62     12.21 o 
   2   4   1        0.03       -0.16      0.56 o 
   3   4   1       56.62       55.43      1.89 o 
   4   4   1      635.46      620.32      7.71 o 
   5   4   1     1131.58     1153.81     12.44 o 
   6   4   1      320.41      297.02      5.23 o 
   7   4   1        0.64        0.67      1.13 o 
   8   4   1       81.73       73.29      3.41 o 
   9   4   1        6.12        5.39      1.73 o 
  10   4   1      119.28      134.56      7.75 o 
  11   4   1       15.92        8.16      5.20 o 
  12   4   1       56.10       49.90      5.92 o 
  13   4   1      147.62      137.60      9.25 o 
  14   4   1      151.89      155.86     17.77 o 
  15   4   1       15.52       13.82      4.30 o 
  16   4   1       37.37       44.76      8.67 o 
 -15   5   1       65.62       58.77      7.35 o 
 -14   5   1       14.71       17.59      4.59 o 
 -13   5   1       65.98       64.01      7.94 o 
 -12   5   1       45.63       53.10     11.70 o 
 -11   5   1       68.94       70.45      6.53 o 
 -10   5   1        1.73        2.17      2.66 o 
  -9   5   1        5.15        1.88      2.45 o 
  -8   5   1      107.70      101.14      4.91 o 
  -7   5   1      188.02      186.60      5.46 o 
  -6   5   1       28.79       30.58      2.46 o 
  -5   5   1      148.40      127.84      4.11 o 
  -4   5   1      160.05      149.10      4.21 o 
  -3   5   1      398.28      394.45      7.07 o 
  -2   5   1      246.90      246.37      5.23 o 
  -1   5   1        1.22        1.01      1.00 o 
   0   5   1        0.02       -0.83      0.83 o 
   1   5   1      281.51      278.11      5.43 o 
   2   5   1      198.05      191.23      4.26 o 
   3   5   1       96.64       98.59      3.53 o 
   4   5   1      395.20      393.59     11.13 o 
   5   5   1       12.67       12.80      2.04 o 
   6   5   1       43.46       39.06      2.86 o 
   7   5   1      283.98      273.36      7.89 o 
   8   5   1       29.55       26.77      6.07 o 
   9   5   1       34.55       26.87      4.28 o 
  10   5   1        0.04       -0.43      3.18 o 
  11   5   1       43.01       56.53      6.21 o 
  12   5   1       33.36       33.35      5.39 o 
  13   5   1       63.62       79.50      7.85 o 
  14   5   1       23.74        9.04      4.28 o 
  15   5   1       47.72       50.20      7.40 o 
 -13   6   1        0.13       -0.52      3.25 o 
 -12   6   1        8.64       16.17      4.36 o 
 -11   6   1        1.26        6.36      3.47 o 
 -10   6   1        1.00        1.88      2.86 o 
  -9   6   1       92.89       73.81      6.41 o 
  -8   6   1        0.26       -0.40      2.34 o 
  -7   6   1        3.21        7.37      2.86 o 
  -6   6   1       32.39       30.60      4.91 o 
  -5   6   1        9.45        9.08      2.08 o 
  -4   6   1       10.54        8.30      1.89 o 
  -3   6   1       10.78        7.89      1.82 o 
  -2   6   1        0.71        1.28      1.33 o 
  -1   6   1        0.96        2.23      1.31 o 
   0   6   1        1.57        2.68      1.37 o 
   1   6   1       21.76       21.48      2.19 o 
   2   6   1       23.18       24.86      2.41 o 
   3   6   1        3.09        1.22      1.51 o 
   4   6   1        1.39        3.25      2.14 o 
   5   6   1       21.60       21.59      3.54 o 
   6   6   1        7.27        6.12      2.56 o 
   7   6   1        1.85        4.91      3.90 o 
   8   6   1       21.39       24.44      4.39 o 
   9   6   1        0.41       -0.55      2.71 o 
  10   6   1        5.64       12.16      3.78 o 
  11   6   1        1.44        0.81      3.04 o 
  12   6   1        7.21        9.35      3.90 o 
  13   6   1        0.73       -0.13      4.48 o 
 -10   7   1        5.86        6.29      3.78 o 
  -9   7   1        0.99       -0.34      3.12 o 
  -8   7   1       48.08       48.92     10.40 o 
  -7   7   1        1.27        3.61      2.86 o 
  -6   7   1       90.35       81.24      7.94 o 
  -5   7   1       37.11       36.54      4.48 o 
  -4   7   1        2.89        2.77      2.55 o 
  -3   7   1       52.06       47.88      4.69 o 
  -2   7   1      129.22      135.69      6.82 o 
  -1   7   1        3.54        1.34      2.22 o 
   0   7   1       21.74       26.00      4.04 o 
   1   7   1        2.48        4.52      2.60 o 
   2   7   1       51.52       43.57      5.34 o 
   3   7   1       94.65      109.03      6.54 o 
   4   7   1       66.36       55.16      5.21 o 
   5   7   1        4.56        3.03      3.06 o 
   6   7   1        8.71        9.14      3.37 o 
   7   7   1       60.82       61.63      7.51 o 
   8   7   1        5.19        1.16      3.06 o 
   9   7   1       50.85       59.13      6.53 o 
  -3   8   1       28.19       37.56      7.22 o 
  -2   8   1        7.46        3.76      4.33 o 
  -1   8   1        3.65        1.44      4.04 o 
   0   8   1        1.28        3.18      4.33 o 
   1   8   1        5.22        5.49      4.91 o 
   2   8   1       31.47       35.45      4.77 o 
   3   8   1       12.80       12.42      5.20 o 
 -20   0   2      133.56      134.91     17.91 o 
 -19   0   2       36.55       44.02      6.87 o 
 -18   0   2       18.14       15.60      4.77 o 
 -17   0   2        4.37        1.27      3.31 o 
 -16   0   2      714.26      752.75     21.51 o 
 -15   0   2      136.66      130.75      6.78 o 
 -14   0   2      526.89      553.18     11.92 o 
 -13   0   2      355.72      337.21     19.14 o 
 -12   0   2      276.52      267.74      7.30 o 
 -11   0   2       99.75       97.38      4.26 o 
 -10   0   2     2758.03     2687.62     28.33 o 
  -9   0   2     1272.98     1303.71     17.37 o 
  -8   0   2     3313.28     3224.51     31.80 o 
  -7   0   2      815.11      865.26     10.68 o 
  -6   0   2     2633.24     2640.22     25.68 o 
  -5   0   2     4353.79     4223.95     38.67 o 
  -4   0   2    15292.52    14269.54    114.11 o 
  -3   0   2     3497.11     3407.29     28.20 o 
  -2   0   2     1066.88      991.18     21.12 o 
   1   0   2    15644.90    13770.54    173.44 o 
   2   0   2     6876.35     6180.59     60.62 o 
   3   0   2     3652.68     3508.61     37.45 o 
   4   0   2     1269.17     1259.40     14.83 o 
   5   0   2     1944.92     1828.17     18.48 o 
   6   0   2     2061.68     2057.23     20.96 o 
   7   0   2        3.15        4.05      0.90 o 
   8   0   2      200.36      186.66      5.37 o 
   9   0   2      757.86      720.28     11.93 o 
  10   0   2      741.41      691.45     12.06 o 
  11   0   2       49.25       40.12      5.49 o 
  12   0   2       22.37       23.80      3.31 o 
  13   0   2        0.20        0.12      1.82 o 
  14   0   2      131.99      139.45      9.01 o 
  15   0   2       19.79       22.82      4.15 o 
  16   0   2      188.74      192.20     11.35 o 
  17   0   2      100.71      102.57      9.29 o 
  18   0   2      165.68      177.44     14.30 o 
  19   0   2       34.93       28.01      6.58 o 
 -20   1   2        6.68        0.77      3.61 o 
 -19   1   2       18.77       15.79      4.26 o 
 -18   1   2      191.15      219.69      9.07 o 
 -17   1   2        0.04        0.33      2.80 o 
 -16   1   2        0.03       -0.42      1.67 o 
 -15   1   2       44.27       47.03      4.39 o 
 -14   1   2       40.65       39.94      2.79 o 
 -13   1   2      575.88      580.17      8.38 o 
 -12   1   2      176.27      164.48      4.34 o 
 -11   1   2      753.64      743.34      8.52 o 
 -10   1   2       12.87       12.61      1.11 o 
  -9   1   2     2136.17     2118.63     16.12 o 
  -8   1   2     2079.15     2208.98     16.30 o 
  -7   1   2     2189.94     2131.04     16.20 o 
  -6   1   2     1479.24     1501.58     11.22 o 
  -5   1   2     3879.40     4139.07     26.89 o 
  -4   1   2     8538.41     8418.10     52.39 o 
  -3   1   2     2969.70     2902.70     19.71 o 
  -2   1   2     5138.74     4921.42     31.95 o 
  -1   1   2     8850.67     8305.88     81.65 o 
   0   1   2      747.77      693.48      5.50 o 
   1   1   2     1516.61     1423.41     10.57 o 
   2   1   2     1669.42     1550.95     11.79 o 
   3   1   2    11902.62    11328.90     77.83 o 
   4   1   2      319.97      363.03      4.18 o 
   5   1   2      213.28      202.65      3.12 o 
   6   1   2      100.34       81.93      3.34 o 
   7   1   2       18.95       14.36      1.16 o 
   8   1   2      397.02      406.75      8.38 o 
   9   1   2        0.59        0.66      0.72 o 
  10   1   2        7.66        6.76      1.23 o 
  11   1   2      503.54      493.77      9.17 o 
  12   1   2      216.31      216.89      5.72 o 
  13   1   2       10.57       11.40      1.85 o 
  14   1   2      291.95      290.00      6.67 o 
  15   1   2        0.07       -1.06      1.80 o 
  16   1   2       40.74       45.94      4.64 o 
  17   1   2        7.12        7.07      3.73 o 
  18   1   2        5.55        6.33      3.70 o 
 -19   2   2        0.30        0.13      3.98 o 
 -18   2   2        1.12        5.14      3.35 o 
 -17   2   2        2.99       -0.26      2.76 o 
 -16   2   2       68.66       71.05      6.35 o 
 -15   2   2       13.59       13.84      4.29 o 
 -14   2   2       39.49       33.49      3.41 o 
 -13   2   2        0.96        1.48      1.20 o 
 -12   2   2      225.70      216.73      4.66 o 
 -11   2   2      193.32      183.82      4.09 o 
 -10   2   2      129.99      147.82      3.28 o 
  -9   2   2        0.18        0.66      0.65 o 
  -8   2   2     1392.12     1453.65     11.66 o 
  -7   2   2     1009.09     1011.20      9.02 o 
  -6   2   2     5393.64     5595.71     40.14 o 
  -5   2   2      222.15      262.33      3.94 o 
  -4   2   2        8.85        7.96      0.51 o 
  -3   2   2      793.59      874.18      7.71 o 
  -2   2   2       48.91       66.80      1.58 o 
  -1   2   2      436.45      455.65      5.48 o 
   0   2   2      955.08      905.43      7.17 o 
   1   2   2     2969.90     3116.09     23.84 o 
   2   2   2      136.75      177.01      2.78 o 
   3   2   2      209.39      242.43      3.30 o 
   4   2   2      592.29      619.08      6.18 o 
   5   2   2     2379.86     2440.16     19.10 o 
   6   2   2       33.96       35.82      1.54 o 
   7   2   2       86.12      103.41      2.58 o 
   8   2   2       17.30       20.71      1.46 o 
   9   2   2      117.12      105.14      3.29 o 
  10   2   2        2.84        4.00      1.13 o 
  11   2   2      148.61      144.68      5.89 o 
  12   2   2       30.69       30.49      2.44 o 
  13   2   2       12.87        9.56      2.17 o 
  14   2   2        0.26        2.22      3.02 o 
  15   2   2       73.11       74.40      6.64 o 
  16   2   2       39.15       44.52      4.72 o 
  17   2   2        1.13        2.18      3.03 o 
  18   2   2        0.37        2.70      3.56 o 
 -18   3   2       44.08       41.51      7.01 o 
 -17   3   2        1.93        4.35      3.39 o 
 -16   3   2       14.53       13.18      4.40 o 
 -15   3   2        0.44        0.67      2.50 o 
 -14   3   2       17.39       19.36      3.46 o 
 -13   3   2      106.88      111.27      7.36 o 
 -12   3   2       32.80       32.36      4.54 o 
 -11   3   2      147.41      177.58      5.36 o 
 -10   3   2      501.56      511.14      8.33 o 
  -9   3   2       27.10       17.98      1.56 o 
  -8   3   2       56.06       60.92      2.05 o 
  -7   3   2       87.41       83.60      2.45 o 
  -6   3   2       26.98       19.45      1.07 o 
  -5   3   2       16.34       16.94      0.93 o 
  -4   3   2       85.87       93.47      2.10 o 
  -3   3   2        2.38        2.33      0.48 o 
  -2   3   2      850.09      899.96      8.05 o 
  -1   3   2       39.09       30.41      1.04 o 
   0   3   2      665.10      817.84      7.47 o 
   1   3   2      119.28      120.88      2.17 o 
   2   3   2      115.30      146.96      2.75 o 
   3   3   2        0.41        0.83      0.54 o 
   4   3   2        3.38        9.55      1.00 o 
   5   3   2      976.91      982.97      9.28 o 
   6   3   2      207.87      211.82      3.40 o 
   7   3   2      198.41      186.51      3.44 o 
   8   3   2      198.67      174.18      3.72 o 
   9   3   2       21.46       16.90      1.69 o 
  10   3   2      118.76       98.68      3.59 o 
  11   3   2        0.00       -0.23      1.35 o 
  12   3   2       40.79       41.93      7.70 o 
  13   3   2        0.78        0.60      2.00 o 
  14   3   2       43.31       44.35      5.41 o 
  15   3   2        3.44        0.31      2.83 o 
  16   3   2        5.37       10.80      4.39 o 
  17   3   2        2.34        5.25      3.89 o 
 -17   4   2        9.51        6.93      4.29 o 
 -16   4   2        0.20       -1.77      2.77 o 
 -15   4   2        1.41        2.79      3.16 o 
 -14   4   2      107.45       97.69     12.86 o 
 -13   4   2       69.05       57.99     11.41 o 
 -12   4   2        0.22       -1.18      3.61 o 
 -11   4   2        0.97        1.76      2.14 o 
 -10   4   2       16.48       20.86      2.32 o 
  -9   4   2       62.86       59.89      2.91 o 
  -8   4   2      405.64      409.78      5.95 o 
  -7   4   2      125.43      123.09      2.49 o 
  -6   4   2       24.15       19.01      1.56 o 
  -5   4   2      110.73      110.18      2.86 o 
  -4   4   2      137.02      126.40      2.60 o 
  -3   4   2       89.22       90.65      2.17 o 
  -2   4   2      103.69       91.43      2.50 o 
  -1   4   2        7.53        7.41      0.98 o 
   0   4   2       49.98       48.33      2.64 o 
   1   4   2      171.66      166.56      3.08 o 
   2   4   2     1061.04     1112.52     11.44 o 
   3   4   2       20.71       21.38      1.55 o 
   4   4   2      328.25      330.39      5.28 o 
   5   4   2      222.69      216.24      6.70 o 
   6   4   2       11.27       13.05      1.64 o 
   7   4   2      218.78      213.94      5.26 o 
   8   4   2       83.96       71.83      5.00 o 
   9   4   2        2.01        0.67      1.49 o 
  10   4   2       52.12       46.11      5.30 o 
  11   4   2       22.39       10.42      3.37 o 
  12   4   2       62.16       64.25      8.52 o 
  13   4   2       68.79       78.18      7.56 o 
  14   4   2        8.13        4.17      6.50 o 
  15   4   2        4.15        3.95      3.54 o 
  16   4   2        3.99        0.81      3.82 o 
 -16   5   2        5.31        3.88      3.87 o 
 -15   5   2       39.17       46.94      6.70 o 
 -14   5   2        6.68        5.04      3.33 o 
 -13   5   2       19.50       18.79      4.39 o 
 -12   5   2       23.95       27.50      7.22 o 
 -11   5   2      300.42      343.43     12.65 o 
 -10   5   2      172.38      174.78      8.67 o 
  -9   5   2      239.30      259.60      7.84 o 
  -8   5   2        1.23        2.02      1.91 o 
  -7   5   2       47.88       49.34      3.02 o 
  -6   5   2      274.37      278.16      6.28 o 
  -5   5   2      506.96      508.63      8.70 o 
  -4   5   2       17.06       18.85      3.40 o 
  -3   5   2      135.03      120.09      3.30 o 
  -2   5   2      193.56      197.17      4.51 o 
  -1   5   2      372.01      354.67      5.66 o 
   0   5   2      937.19      914.28     10.01 o 
   1   5   2     1216.82     1235.63     12.70 o 
   2   5   2       12.74        8.77      1.29 o 
   3   5   2        9.70       11.57      1.50 o 
   4   5   2       13.79       14.15      1.78 o 
   5   5   2       37.75       34.71      2.67 o 
   6   5   2       79.51       89.16      4.00 o 
   7   5   2        1.54        4.85      2.34 o 
   8   5   2       60.57       58.83      9.97 o 
   9   5   2      275.97      270.48     10.92 o 
  10   5   2      355.31      356.91     25.71 o 
  11   5   2       33.24       44.10      5.80 o 
  12   5   2       57.53       48.19      7.22 o 
  13   5   2        2.19        5.09      3.76 o 
  14   5   2       10.05        4.05      5.34 o 
 -13   6   2        5.31        3.59      8.38 o 
 -12   6   2       38.38       44.93      6.02 o 
 -11   6   2      122.90      129.93      8.57 o 
 -10   6   2      113.66      116.32      7.75 o 
  -9   6   2        3.56        4.57      2.84 o 
  -8   6   2      196.55      219.39      9.25 o 
  -7   6   2       35.30       32.18      4.10 o 
  -6   6   2      233.41      252.60      6.98 o 
  -5   6   2       14.15       14.42      2.31 o 
  -4   6   2       92.23       86.11      3.92 o 
  -3   6   2      239.75      244.16      6.32 o 
  -2   6   2      877.76      857.36     13.85 o 
  -1   6   2        1.43       -0.79      1.46 o 
   0   6   2      233.73      224.12      5.43 o 
   1   6   2       53.89       50.74      3.81 o 
   2   6   2      162.78      138.57      5.13 o 
   3   6   2      424.17      451.16     10.15 o 
   4   6   2       11.55       12.20      2.75 o 
   5   6   2      146.59      138.15     10.26 o 
   6   6   2        6.62        3.05      2.55 o 
   7   6   2      181.64      195.90      8.96 o 
   8   6   2       10.11       11.14      3.37 o 
   9   6   2      211.31      248.16     25.71 o 
  10   6   2       24.02       23.10      5.34 o 
  11   6   2       18.93       15.57      4.36 o 
  12   6   2       27.56       23.83      5.92 o 
 -10   7   2       29.04       21.45      4.77 o 
  -9   7   2       39.58       42.76      8.09 o 
  -8   7   2        0.48        3.76      4.33 o 
  -7   7   2        8.57        8.09      4.62 o 
  -6   7   2        0.36        2.02      3.76 o 
  -5   7   2       36.24       41.89      7.22 o 
  -4   7   2        8.75        1.44      3.47 o 
  -3   7   2       13.62       18.78      5.49 o 
  -2   7   2       54.50       65.57     16.47 o 
  -1   7   2        5.19        2.46      2.45 o 
   0   7   2      103.85       86.81      5.68 o 
   1   7   2      125.63      121.17      6.62 o 
   2   7   2       40.47       39.59      4.30 o 
   3   7   2       34.59       34.07      7.08 o 
   4   7   2        1.03        2.79      2.56 o 
   5   7   2        9.19       12.77      3.68 o 
   6   7   2        6.18       11.94      3.78 o 
   7   7   2        1.18       -1.00      2.84 o 
   8   7   2       53.56       53.06      8.09 o 
   9   7   2       54.46       49.64      6.21 o 
  -4   8   2       27.86       23.98      6.64 o 
  -3   8   2        0.81        2.89      4.33 o 
  -2   8   2        6.73        5.20      4.62 o 
  -1   8   2        1.45        0.58      4.33 o 
   0   8   2        1.39        6.36      4.91 o 
   1   8   2       27.47       34.38      6.93 o 
   2   8   2        9.03        7.80      4.62 o 
 -20   1   3       78.82       94.58      8.37 o 
 -19   1   3        9.91        7.96      3.24 o 
 -18   1   3       52.85       60.81      6.43 o 
 -17   1   3      100.24      113.41      7.69 o 
 -16   1   3        6.73        7.94      2.17 o 
 -15   1   3       31.91       37.58      3.15 o 
 -14   1   3      401.48      425.01      7.77 o 
 -13   1   3       68.02       68.55      3.01 o 
 -12   1   3       56.49       54.31      2.56 o 
 -11   1   3       82.90       92.51      2.84 o 
 -10   1   3      189.70      185.51      3.16 o 
  -9   1   3     1538.68     1575.13     12.67 o 
  -8   1   3     2950.92     2967.67     20.85 o 
  -7   1   3      336.16      400.59      5.47 o 
  -6   1   3      462.03      486.28      5.02 o 
  -5   1   3     1788.63     1805.15     14.12 o 
  -4   1   3     1624.92     1657.04     11.48 o 
  -3   1   3    11676.29    11562.13     71.81 o 
  -2   1   3      799.99      770.81      5.51 o 
  -1   1   3      253.82      260.32      3.07 o 
   0   1   3     1702.41     1654.68     13.08 o 
   1   1   3      136.72      118.51      1.83 o 
   2   1   3       96.29      110.49      2.05 o 
   3   1   3       14.60       19.48      1.02 o 
   4   1   3      622.35      604.17      6.11 o 
   5   1   3      940.31      960.59      8.97 o 
   6   1   3     1026.78     1134.39     10.59 o 
   7   1   3      240.43      229.05      3.92 o 
   8   1   3      157.48      153.59      3.33 o 
   9   1   3       57.96       52.05      2.30 o 
  10   1   3       99.82       92.65      3.63 o 
  11   1   3       51.32       50.84      2.78 o 
  12   1   3      264.95      271.88      7.13 o 
  13   1   3        0.59        1.37      1.54 o 
  14   1   3       47.57       47.64      3.88 o 
  15   1   3        7.07        7.63      2.35 o 
  16   1   3        1.37       -0.49      2.33 o 
  17   1   3       80.76       78.17      6.14 o 
  18   1   3        3.36        5.74      5.05 o 
 -19   2   3       19.08       12.51      4.18 o 
 -18   2   3        2.09        4.39      3.34 o 
 -17   2   3      130.07      146.22      8.60 o 
 -16   2   3      117.94      121.67      6.76 o 
 -15   2   3      355.78      369.58      9.37 o 
 -14   2   3       31.76       40.59      3.62 o 
 -13   2   3      106.50      123.79      4.62 o 
 -12   2   3      258.98      253.55      4.99 o 
 -11   2   3      265.10      257.89      4.75 o 
 -10   2   3       31.07       31.85      1.60 o 
  -9   2   3      176.10      207.66      3.36 o 
  -8   2   3     1642.20     1650.48     15.11 o 
  -7   2   3     2647.18     2679.20     20.84 o 
  -6   2   3     2216.87     2188.08     16.41 o 
  -5   2   3     6467.30     6967.10     44.04 o 
  -4   2   3       22.86       20.03      0.63 o 
  -3   2   3     1116.57     1028.34     11.10 o 
  -2   2   3       33.71       49.12      2.01 o 
  -1   2   3     9262.08     9055.24    106.16 o 
   0   2   3      295.44      361.07      3.75 o 
   1   2   3        1.15        2.86      0.49 o 
   2   2   3       15.68       23.67      1.13 o 
   3   2   3       55.13       65.70      2.07 o 
   4   2   3     2676.05     2806.48     21.39 o 
   5   2   3        7.48       10.31      0.91 o 
   6   2   3        0.11        0.21      0.56 o 
   7   2   3      159.10      172.35      3.40 o 
   8   2   3      215.75      205.57      3.95 o 
   9   2   3        4.92        5.96      1.14 o 
  10   2   3      343.29      323.11      6.54 o 
  11   2   3       23.49       21.47      2.23 o 
  12   2   3      134.96      130.06      4.41 o 
  13   2   3        0.10        0.47      1.77 o 
  14   2   3        3.76        2.49      2.13 o 
  15   2   3       28.69       34.10      4.34 o 
  16   2   3      102.66      108.52      8.05 o 
  17   2   3       48.39       43.32     10.55 o 
  18   2   3        0.49       -2.10      3.82 o 
 -19   3   3       33.92       20.34      5.71 o 
 -18   3   3       47.74       50.27      6.16 o 
 -17   3   3       84.08       78.31      7.16 o 
 -16   3   3        7.29        9.06      3.31 o 
 -15   3   3       55.03       54.23     10.78 o 
 -14   3   3       14.04       11.68      2.95 o 
 -13   3   3       41.16       30.38      3.46 o 
 -12   3   3       87.74       95.18      5.65 o 
 -11   3   3       25.98       29.75      2.61 o 
 -10   3   3      467.36      483.33      8.04 o 
  -9   3   3       61.84       65.37      2.22 o 
  -8   3   3     1704.57     1696.43     14.78 o 
  -7   3   3       29.02       25.29      1.39 o 
  -6   3   3      453.48      432.04      4.61 o 
  -5   3   3        5.41        5.32      0.79 o 
  -4   3   3      748.61      737.14      8.01 o 
  -3   3   3       26.52       29.78      1.29 o 
  -2   3   3      513.18      486.15      6.33 o 
  -1   3   3       78.36      102.87      2.32 o 
   0   3   3      993.99     1085.47      8.91 o 
   1   3   3      791.10      796.24      9.10 o 
   2   3   3     1180.48     1236.54     11.21 o 
   3   3   3      632.23      589.83      6.58 o 
   4   3   3        7.10        7.23      0.88 o 
   5   3   3       62.40       59.70      2.32 o 
   6   3   3       31.90       31.14      1.62 o 
   7   3   3      841.26      814.75      8.96 o 
   8   3   3       23.61       19.69      1.62 o 
   9   3   3      217.88      224.01      4.56 o 
  10   3   3       53.04       46.53      5.10 o 
  11   3   3      114.27      120.61      7.25 o 
  12   3   3       69.27       69.67      6.41 o 
  13   3   3        1.45        6.21      3.19 o 
  14   3   3      141.55      146.74     10.07 o 
  15   3   3        2.27        2.14      3.31 o 
  16   3   3      142.51      163.50     18.06 o 
  17   3   3       14.36       10.27      3.87 o 
 -17   4   3       12.40        7.81      4.28 o 
 -16   4   3        6.49        5.57      3.74 o 
 -15   4   3       99.20      117.40     13.58 o 
 -14   4   3       52.15       54.45      6.53 o 
 -13   4   3      127.80      120.50      8.16 o 
 -12   4   3        4.09        9.08      4.62 o 
 -11   4   3      139.39      145.98      5.60 o 
 -10   4   3       23.05       23.33      2.22 o 
  -9   4   3      326.54      313.25      5.21 o 
  -8   4   3       78.18       83.20      2.30 o 
  -7   4   3      220.40      210.06      4.45 o 
  -6   4   3      804.85      805.88      9.72 o 
  -5   4   3      609.09      622.76      7.33 o 
  -4   4   3      367.68      360.74      7.27 o 
  -3   4   3      675.60      695.00      7.03 o 
  -2   4   3        3.64        4.36      0.64 o 
  -1   4   3      103.57      113.66      2.32 o 
   0   4   3      187.58      177.84      4.57 o 
   1   4   3        0.65        2.04      0.69 o 
   2   4   3      436.26      433.12      5.90 o 
   3   4   3       17.27       14.10      1.25 o 
   4   4   3     2083.26     1976.62     19.17 o 
   5   4   3      206.67      228.90      6.63 o 
   6   4   3      414.21      427.18      7.58 o 
   7   4   3       12.93       16.38      2.09 o 
   8   4   3       12.18       14.78      2.32 o 
   9   4   3       18.75       11.81      3.25 o 
  10   4   3       97.12       97.69      7.20 o 
  11   4   3        0.32        1.48      2.55 o 
  12   4   3        8.51        1.28      5.49 o 
  13   4   3      182.02      182.65     10.77 o 
  14   4   3       12.99       11.40      4.23 o 
  15   4   3      139.06      175.06     11.76 o 
  16   4   3        2.76        5.94      4.36 o 
 -16   5   3       18.99        7.99      9.97 o 
 -15   5   3        7.16        1.24      3.16 o 
 -14   5   3       34.77       31.29      5.47 o 
 -13   5   3        4.02        4.66      3.12 o 
 -12   5   3       59.35       66.37      6.43 o 
 -11   5   3       18.07       13.44      3.57 o 
 -10   5   3       39.07       34.82      4.57 o 
  -9   5   3        5.83        3.55      1.99 o 
  -8   5   3      176.86      179.70      5.98 o 
  -7   5   3       10.03        7.64      1.79 o 
  -6   5   3      247.19      222.72      5.88 o 
  -5   5   3        1.42        0.73      0.98 o 
  -4   5   3       26.99       30.02      1.96 o 
  -3   5   3      106.97      104.87      3.15 o 
  -2   5   3      172.61      171.78      4.06 o 
  -1   5   3      497.06      493.96      7.53 o 
   0   5   3       12.87       11.08      1.22 o 
   1   5   3      277.79      286.88      5.19 o 
   2   5   3      115.99      125.41      3.94 o 
   3   5   3      258.54      267.43      6.59 o 
   4   5   3      127.47      114.69      4.59 o 
   5   5   3      163.92      157.95      5.02 o 
   6   5   3      146.92      145.06      5.09 o 
   7   5   3       52.96       53.53      6.36 o 
   8   5   3        1.63        2.32      2.29 o 
   9   5   3        1.35       -1.97      1.97 o 
  10   5   3       53.19       45.89      5.80 o 
  11   5   3       61.86       70.95      8.96 o 
  12   5   3        0.25       -1.48      2.84 o 
  13   5   3       12.25       10.63      4.07 o 
  14   5   3       30.49       43.83      6.99 o 
 -13   6   3        8.99       12.45      4.28 o 
 -12   6   3        0.32        0.88      2.96 o 
 -11   6   3        0.93        1.55      2.96 o 
 -10   6   3       62.32       51.63      5.59 o 
  -9   6   3       20.19       15.04      3.54 o 
  -8   6   3        1.53        1.32      2.89 o 
  -7   6   3        5.99        5.31      1.93 o 
  -6   6   3        2.55        2.84      1.65 o 
  -5   6   3        7.88        6.44      1.68 o 
  -4   6   3        9.61       14.92      1.90 o 
  -3   6   3       34.77       35.16      7.33 o 
  -2   6   3       12.63       11.06      2.33 o 
  -1   6   3       69.48       64.21      6.35 o 
   0   6   3       55.18       57.56      4.00 o 
   1   6   3        0.19        0.10      1.48 o 
   2   6   3        9.32        6.91      2.10 o 
   3   6   3       85.45       88.79      5.55 o 
   4   6   3       33.81       41.96      7.51 o 
   5   6   3       89.76       95.30      6.24 o 
   6   6   3        1.11       -0.76      2.22 o 
   7   6   3        1.82        3.99      4.48 o 
   8   6   3        5.59        4.35      2.83 o 
   9   6   3        2.08       -1.01      3.47 o 
  10   6   3        0.32        1.54      3.12 o 
  11   6   3       14.60       14.62      5.20 o 
  12   6   3       13.38       13.62      4.59 o 
 -10   7   3       39.76       32.65      7.80 o 
  -9   7   3        7.93       10.40      5.20 o 
  -8   7   3        5.05       -1.16      3.76 o 
  -7   7   3      111.39      111.22     11.27 o 
  -6   7   3      139.23      110.07     10.69 o 
  -5   7   3       12.67        9.24      4.33 o 
  -4   7   3       58.27       67.31      8.67 o 
  -3   7   3        2.05        0.87      3.47 o 
  -2   7   3       35.98       39.00      6.93 o 
  -1   7   3       65.32       62.69      8.09 o 
   0   7   3        0.47        0.28      3.32 o 
   1   7   3        0.08       -0.92      2.22 o 
   2   7   3       40.39       42.49      4.51 o 
   3   7   3      134.58      133.69      7.35 o 
   4   7   3       16.07       14.54      3.61 o 
   5   7   3      111.68      122.65      7.69 o 
   6   7   3       40.83       43.84      5.47 o 
   7   7   3        0.53        6.38      3.33 o 
   8   7   3        3.92        0.98      3.76 o 
  -3   8   3       21.85       23.40      6.93 o 
  -2   8   3        2.33        7.51      4.91 o 
  -1   8   3       15.03       13.29      5.78 o 
   0   8   3       19.70       25.42      6.64 o 
   1   8   3       12.34        4.04      4.91 o 
   2   8   3        2.88       -3.76      4.33 o 
 -20   0   4       46.87       39.87     11.84 o 
 -19   0   4       52.63       34.38     10.11 o 
 -18   0   4       73.71       77.54     13.14 o 
 -17   0   4        7.10        6.84      2.83 o 
 -16   0   4       71.32       58.88      6.52 o 
 -15   0   4      131.89      141.32      6.22 o 
 -14   0   4       63.57       61.84      4.25 o 
 -13   0   4      297.54      308.46     14.97 o 
 -12   0   4     3592.44     3642.74     42.08 o 
 -11   0   4      299.21      270.68      6.12 o 
 -10   0   4     3516.87     3574.12     36.25 o 
  -9   0   4      527.81      503.65      8.01 o 
  -8   0   4      592.30      540.88      9.15 o 
  -7   0   4     1054.87      999.27     10.85 o 
  -6   0   4     1768.01     1674.53     15.88 o 
  -5   0   4       45.32       31.79      2.24 o 
  -4   0   4        4.35        1.62      0.60 o 
  -3   0   4     2234.58     2216.63     23.13 o 
  -2   0   4     2027.27     2006.48     20.89 o 
  -1   0   4    32444.37    28601.39    280.32 o 
   0   0   4     5576.69     5411.08     62.17 o 
   1   0   4     4607.49     3815.89     38.47 o 
   2   0   4     1020.46     1100.17     20.24 o 
   3   0   4      507.06      457.11      8.11 o 
   4   0   4       38.85       45.26      3.03 o 
   5   0   4      532.48      478.47      7.90 o 
   6   0   4      760.33      801.55     11.76 o 
   7   0   4      589.06      600.86     10.10 o 
   8   0   4      156.40      154.75      4.85 o 
   9   0   4      169.18      147.89      5.05 o 
  10   0   4     2484.17     2377.75     41.92 o 
  11   0   4      449.58      458.63     11.89 o 
  12   0   4       18.98       20.42      3.29 o 
  13   0   4        0.23       -0.69      1.95 o 
  14   0   4      210.77      228.49      9.61 o 
  15   0   4      106.77       97.59      8.67 o 
  16   0   4        3.74        0.80      3.78 o 
  17   0   4       55.75       54.25      7.97 o 
  18   0   4        4.32        4.32      4.58 o 
 -20   1   4        6.24        6.70      3.27 o 
 -19   1   4       58.40       59.56      7.98 o 
 -18   1   4        6.96       10.28      5.15 o 
 -17   1   4       73.82       65.17      8.27 o 
 -16   1   4       43.55       41.91      4.25 o 
 -15   1   4        9.21        9.64      1.94 o 
 -14   1   4       73.57       69.07      3.40 o 
 -13   1   4     1281.01     1259.48     13.57 o 
 -12   1   4       19.06       15.47      1.59 o 
 -11   1   4      330.83      314.22      5.25 o 
 -10   1   4      153.30      164.74      3.12 o 
  -9   1   4     1070.66     1084.85      9.99 o 
  -8   1   4      820.10      866.31      8.18 o 
  -7   1   4     1086.67     1078.29      8.49 o 
  -6   1   4       29.98       44.35      1.29 o 
  -5   1   4      189.04      177.24      2.32 o 
  -4   1   4      510.39      642.36      5.93 o 
  -3   1   4     7229.82     7202.89     47.23 o 
  -2   1   4    10557.16     9788.41     64.08 o 
  -1   1   4      365.84      387.27      3.60 o 
   0   1   4      221.67      201.09      2.63 o 
   1   1   4       14.43       13.37      0.74 o 
   2   1   4     1990.55     1876.41     15.43 o 
   3   1   4        1.15        0.01      0.41 o 
   4   1   4       65.82       93.43      2.48 o 
   5   1   4        0.96        0.82      0.50 o 
   6   1   4      240.79      217.06      4.73 o 
   7   1   4       88.64       85.41      2.92 o 
   8   1   4     1474.02     1452.22     17.87 o 
   9   1   4      161.65      149.71      3.40 o 
  10   1   4       25.12       18.05      1.81 o 
  11   1   4        9.94        4.76      1.41 o 
  12   1   4       32.61       22.52      2.39 o 
  13   1   4      110.49      113.76      4.83 o 
  14   1   4       55.58       52.57      4.17 o 
  15   1   4      160.76      174.98     10.53 o 
  16   1   4        1.37       -1.10      2.50 o 
  17   1   4      136.22      138.45     20.22 o 
  18   1   4        7.77        7.28      4.16 o 
 -19   2   4        0.51       -1.40      3.11 o 
 -18   2   4        1.40       -0.05      2.83 o 
 -17   2   4       39.21       38.58      5.35 o 
 -16   2   4       43.21       52.77      4.89 o 
 -15   2   4      333.48      313.02      9.00 o 
 -14   2   4       14.36       10.48      2.21 o 
 -13   2   4        3.61        1.98      1.39 o 
 -12   2   4       44.55       35.50      2.39 o 
 -11   2   4      347.94      336.97      7.49 o 
 -10   2   4     1176.19     1150.99     10.75 o 
  -9   2   4      602.83      629.28      7.21 o 
  -8   2   4      133.60      152.43      3.23 o 
  -7   2   4       76.06       86.47      3.11 o 
  -6   2   4       13.49        7.82      0.71 o 
  -5   2   4       86.80      117.59      2.31 o 
  -4   2   4     1126.69     1206.15     10.51 o 
  -3   2   4      389.95      353.53      4.62 o 
  -2   2   4        6.30       14.31      2.17 o 
  -1   2   4     3467.67     3522.07     32.72 o 
   0   2   4     1186.07     1301.12     10.97 o 
   1   2   4      112.28      109.71      1.86 o 
   2   2   4      137.40      139.95      2.68 o 
   3   2   4      231.85      224.50      3.49 o 
   4   2   4       70.19       57.24      2.05 o 
   5   2   4      434.63      400.54      5.12 o 
   6   2   4      266.03      256.63      4.12 o 
   7   2   4       87.72       75.25      2.44 o 
   8   2   4       76.59       63.95      2.61 o 
   9   2   4        0.70        0.68      0.92 o 
  10   2   4      417.20      389.48      7.39 o 
  11   2   4       36.56       42.90      3.04 o 
  12   2   4      212.80      201.14      7.09 o 
  13   2   4      294.63      300.25      7.91 o 
  14   2   4        6.40        8.94      2.24 o 
  15   2   4        2.37        4.01      3.05 o 
  16   2   4        2.56        0.84      2.70 o 
  17   2   4        2.07        9.74      4.85 o 
 -19   3   4       27.00       28.73      5.18 o 
 -18   3   4        4.44        0.81      3.26 o 
 -17   3   4       62.05       53.87      6.91 o 
 -16   3   4       43.43       38.59      8.96 o 
 -15   3   4       21.62       12.83      3.35 o 
 -14   3   4       16.95        9.76      2.87 o 
 -13   3   4      260.13      241.34     10.73 o 
 -12   3   4      833.44      798.17     18.56 o 
 -11   3   4      549.90      580.22     12.67 o 
 -10   3   4      112.22      114.94      3.38 o 
  -9   3   4       26.79       37.06      1.69 o 
  -8   3   4      259.63      246.03      5.31 o 
  -7   3   4       60.45       59.76      1.54 o 
  -6   3   4      174.96      185.87      3.10 o 
  -5   3   4     1470.76     1483.69     12.40 o 
  -4   3   4     1643.34     1623.21     13.70 o 
  -3   3   4      862.96      941.27     12.74 o 
  -2   3   4        3.41        9.97      1.32 o 
  -1   3   4        9.30        4.14      0.65 o 
   0   3   4        0.00        0.41      0.42 o 
   1   3   4     1070.04     1141.71     11.31 o 
   2   3   4      603.90      691.17      7.91 o 
   3   3   4      272.50      279.38      4.49 o 
   4   3   4      241.27      227.13      4.17 o 
   5   3   4        9.26        9.62      1.02 o 
   6   3   4       53.40       67.86      2.48 o 
   7   3   4       48.64       50.20      2.31 o 
   8   3   4       34.79       33.48      2.41 o 
   9   3   4      329.27      294.59      6.16 o 
  10   3   4       34.56       36.36      3.06 o 
  11   3   4        7.56        2.51      3.43 o 
  12   3   4       29.44       36.84      5.39 o 
  13   3   4       33.47       31.91      5.92 o 
  14   3   4        1.02       -0.50      2.91 o 
  15   3   4        0.38        3.56      2.80 o 
  16   3   4        2.92        3.91      3.34 o 
 -18   4   4       14.72        8.36      9.53 o 
 -17   4   4        3.59        4.95      4.18 o 
 -16   4   4        0.38       -2.20      3.16 o 
 -15   4   4       73.13       64.00      7.05 o 
 -14   4   4      136.38      145.49     23.69 o 
 -13   4   4        5.72        3.19      2.47 o 
 -12   4   4      125.87      133.47      8.38 o 
 -11   4   4       65.27       58.20      3.77 o 
 -10   4   4       57.58       61.96      3.14 o 
  -9   4   4      175.62      174.88      5.99 o 
  -8   4   4      161.35      175.15      5.17 o 
  -7   4   4      530.48      529.15      7.61 o 
  -6   4   4      546.62      543.43      7.42 o 
  -5   4   4       11.31       17.45      1.12 o 
  -4   4   4        4.29        2.82      0.63 o 
  -3   4   4       51.30       50.44      2.79 o 
  -2   4   4      599.67      615.48      8.02 o 
  -1   4   4        3.08        7.64      0.77 o 
   0   4   4       11.07        4.83      0.81 o 
   1   4   4      190.74      178.40      4.39 o 
   2   4   4       23.74       23.47      1.82 o 
   3   4   4      407.55      392.28      7.36 o 
   4   4   4      774.13      776.75     10.49 o 
   5   4   4       77.13       79.27      4.52 o 
   6   4   4        0.57        0.24      1.02 o 
   7   4   4      243.64      223.73      6.34 o 
   8   4   4       42.47       42.74      3.40 o 
   9   4   4       33.60       22.24      3.98 o 
  10   4   4       95.50       90.88     10.54 o 
  11   4   4       45.44       45.61      5.88 o 
  12   4   4        6.43       14.39      4.07 o 
  13   4   4        4.39        2.05      3.04 o 
  14   4   4       26.50       24.30      5.47 o 
  15   4   4        0.29        0.76      3.45 o 
 -16   5   4        0.03        0.52      3.78 o 
 -15   5   4       72.50       61.38     18.49 o 
 -14   5   4        0.25       -1.95      2.84 o 
 -13   5   4      102.34       98.06      7.86 o 
 -12   5   4        0.53       -2.15      2.89 o 
 -11   5   4      102.45      117.03      9.68 o 
 -10   5   4       26.90       35.98      4.48 o 
  -9   5   4      425.75      445.41     10.15 o 
  -8   5   4       82.88       97.30      4.24 o 
  -7   5   4        4.70        3.89      1.35 o 
  -6   5   4       39.88       42.04      2.33 o 
  -5   5   4        2.01        1.50      0.92 o 
  -4   5   4      568.13      550.71      8.26 o 
  -3   5   4      225.58      208.07      4.24 o 
  -2   5   4      252.07      249.14      4.07 o 
  -1   5   4        6.69        5.48      1.00 o 
   0   5   4      324.82      309.94      5.18 o 
   1   5   4       14.32       14.18      1.39 o 
   2   5   4      298.13      306.29      6.42 o 
   3   5   4      164.89      163.27      4.77 o 
   4   5   4       21.10       21.78      2.25 o 
   5   5   4        4.07        2.73      1.96 o 
   6   5   4      323.10      295.83     10.53 o 
   7   5   4       15.61       16.63      5.20 o 
   8   5   4        2.21        1.52      2.35 o 
   9   5   4      114.19      122.85      8.09 o 
  10   5   4        2.84       -0.72      2.46 o 
  11   5   4      110.11      112.54     18.49 o 
  12   5   4        2.54       -0.83      2.98 o 
  13   5   4       54.48       42.30      6.58 o 
  14   5   4       15.23       16.91      9.39 o 
 -14   6   4       74.49       73.72     14.16 o 
 -13   6   4        0.01       -0.06      2.84 o 
 -12   6   4       79.01       83.00      7.35 o 
 -11   6   4        4.90        5.94      3.37 o 
 -10   6   4      272.44      269.57     10.81 o 
  -9   6   4       74.32       77.37      7.51 o 
  -8   6   4       12.33        7.40      2.75 o 
  -7   6   4       22.32       17.66      2.37 o 
  -6   6   4       10.32       14.00      1.98 o 
  -5   6   4      116.14      123.00      3.98 o 
  -4   6   4        9.22        5.34      2.17 o 
  -3   6   4      236.48      247.92      6.83 o 
  -2   6   4        7.05        5.78      1.42 o 
  -1   6   4      690.97      670.78     11.26 o 
   0   6   4        0.20        0.38      1.32 o 
   1   6   4      722.18      699.16     12.39 o 
   2   6   4        1.71        1.42      1.61 o 
   3   6   4        3.43        2.62      2.35 o 
   4   6   4       34.40       29.93      3.95 o 
   5   6   4        9.77        2.89      2.89 o 
   6   6   4      165.59      168.37      8.96 o 
   7   6   4       30.73       31.86      4.79 o 
   8   6   4      113.38       99.66     18.63 o 
   9   6   4        5.16        5.49      3.40 o 
  10   6   4      120.80      135.63      9.21 o 
  11   6   4        0.43       -1.30      6.50 o 
 -10   7   4        0.03        5.20      4.62 o 
  -9   7   4        1.04        2.89      4.33 o 
  -8   7   4       11.41        7.22      4.91 o 
  -7   7   4        1.07        0.58      4.04 o 
  -6   7   4       48.71       56.62      8.96 o 
  -5   7   4      109.63      111.51     10.69 o 
  -4   7   4       49.98       49.11      8.09 o 
  -3   7   4       44.01       30.05      6.64 o 
  -2   7   4       22.15       35.25      6.93 o 
  -1   7   4        0.92       -1.44      3.47 o 
   0   7   4      120.77      102.85     10.11 o 
   1   7   4        5.21        0.26      2.22 o 
   2   7   4       35.41       41.59      5.20 o 
   3   7   4        1.35        1.12      2.71 o 
   4   7   4       54.58       51.60      5.41 o 
   5   7   4        4.40        6.37      3.12 o 
   6   7   4       93.08       95.08      7.22 o 
   7   7   4       18.10       27.41      4.98 o 
   8   7   4       26.36       32.13      6.21 o 
  -3   8   4       27.43       28.02      6.93 o 
  -2   8   4       15.39       15.31      6.07 o 
  -1   8   4       13.04        8.96      5.49 o 
   0   8   4        0.01        2.60      5.20 o 
 -20   1   5        1.37        3.83      3.70 o 
 -19   1   5       51.79       51.64      6.33 o 
 -18   1   5      165.38      187.77      9.66 o 
 -17   1   5       33.10       25.78      5.30 o 
 -16   1   5      174.31      169.30     10.47 o 
 -15   1   5        3.00        1.11      1.52 o 
 -14   1   5      378.49      401.29      7.40 o 
 -13   1   5      179.27      168.87      3.93 o 
 -12   1   5      218.31      226.30      4.57 o 
 -11   1   5       25.68       26.53      1.81 o 
 -10   1   5       99.26      102.88      2.66 o 
  -9   1   5        2.35        1.55      0.80 o 
  -8   1   5      181.02      179.19      2.87 o 
  -7   1   5      793.75      848.77      7.06 o 
  -6   1   5      415.29      435.91      4.21 o 
  -5   1   5     1126.30     1022.92      7.98 o 
  -4   1   5       62.06       59.44      1.52 o 
  -3   1   5     5619.68     5345.22     45.98 o 
  -2   1   5      498.48      501.26      5.08 o 
  -1   1   5      777.44      850.88      8.27 o 
   0   1   5       31.32       32.18      1.11 o 
   1   1   5       20.00       29.12      1.02 o 
   2   1   5      887.95      949.48      8.42 o 
   3   1   5       22.79       28.87      1.39 o 
   4   1   5      828.73      827.85      8.12 o 
   5   1   5      584.91      624.45      6.49 o 
   6   1   5       17.97       15.14      1.26 o 
   7   1   5      145.19      135.31      3.15 o 
   8   1   5      245.44      249.53      4.57 o 
   9   1   5      233.23      229.10      4.95 o 
  10   1   5       62.82       62.85      3.26 o 
  11   1   5      169.79      166.97      6.98 o 
  12   1   5       38.27       35.43      2.93 o 
  13   1   5      132.01      130.31      5.70 o 
  14   1   5       58.44       51.79      4.74 o 
  15   1   5      131.31      127.21      6.95 o 
  16   1   5       24.71       28.62      4.17 o 
  17   1   5       41.80       39.24      7.68 o 
 -20   2   5       21.03       10.48      4.24 o 
 -19   2   5       57.27       56.96      6.67 o 
 -18   2   5        0.50       -1.39      2.80 o 
 -17   2   5       99.79      111.85     13.81 o 
 -16   2   5        3.40        3.12      2.66 o 
 -15   2   5      594.95      654.07     14.05 o 
 -14   2   5        4.75        5.51      2.13 o 
 -13   2   5        0.10       -1.17      1.37 o 
 -12   2   5      321.53      321.15      7.35 o 
 -11   2   5      541.44      570.97      7.82 o 
 -10   2   5       23.18       24.17      1.45 o 
  -9   2   5     1262.82     1295.91     11.50 o 
  -8   2   5        2.02        3.03      0.74 o 
  -7   2   5        0.85        0.30      0.49 o 
  -6   2   5     1888.79     1830.25     14.05 o 
  -5   2   5     1697.83     1733.76     12.15 o 
  -4   2   5      814.97      750.60      6.66 o 
  -3   2   5        0.85       -0.08      0.59 o 
  -2   2   5       14.37        7.05      0.69 o 
  -1   2   5      115.43      110.90      1.96 o 
   0   2   5      897.16      892.88      7.61 o 
   1   2   5      201.80      224.43      3.19 o 
   2   2   5      111.14       88.05      2.02 o 
   3   2   5      353.62      306.35      4.03 o 
   4   2   5      473.29      462.29      5.50 o 
   5   2   5        3.75        3.34      0.75 o 
   6   2   5        3.70        4.43      0.87 o 
   7   2   5      123.17      137.77      4.12 o 
   8   2   5       17.85       16.22      1.65 o 
   9   2   5      194.75      194.02      4.60 o 
  10   2   5       10.27        5.48      1.49 o 
  11   2   5      296.18      300.72      6.33 o 
  12   2   5       16.00       15.17      2.40 o 
  13   2   5      191.34      195.36      7.52 o 
  14   2   5        1.69        2.29      2.40 o 
  15   2   5        4.90        4.05      3.13 o 
  16   2   5       18.22       21.23      5.39 o 
  17   2   5       10.82        9.46      4.72 o 
 -19   3   5       22.59       20.81      6.33 o 
 -18   3   5       53.36       54.51      6.25 o 
 -17   3   5        0.15       -0.30      2.86 o 
 -16   3   5      262.44      277.80     13.24 o 
 -15   3   5       48.06       43.13      6.15 o 
 -14   3   5      542.43      534.96     22.28 o 
 -13   3   5       18.14       13.52      2.59 o 
 -12   3   5      124.53      142.75      5.75 o 
 -11   3   5       60.83       66.27      3.51 o 
 -10   3   5        1.49        2.28      0.92 o 
  -9   3   5       28.19       38.60      1.98 o 
  -8   3   5      699.65      683.31      7.95 o 
  -7   3   5     1464.19     1441.88     14.13 o 
  -6   3   5      262.83      280.13      3.93 o 
  -5   3   5     1301.91     1302.78     12.46 o 
  -4   3   5     1046.69     1009.88     11.83 o 
  -3   3   5      740.39      717.51     10.79 o 
  -2   3   5      825.73      886.72     12.44 o 
  -1   3   5      138.35      124.49      2.80 o 
   0   3   5      394.69      431.72      6.56 o 
   1   3   5      246.13      217.34      3.68 o 
   2   3   5       16.64       20.06      1.89 o 
   3   3   5       90.34       80.49      3.06 o 
   4   3   5      945.71      927.01     10.65 o 
   5   3   5      120.17      132.84      3.32 o 
   6   3   5      620.71      596.62      7.71 o 
   7   3   5      730.09      761.48     10.28 o 
   8   3   5      298.01      295.68      6.93 o 
   9   3   5       98.04      101.38      4.40 o 
  10   3   5      135.06      147.52      6.85 o 
  11   3   5       10.77        9.50      7.66 o 
  12   3   5      132.31      117.75     12.86 o 
  13   3   5        4.01        2.89      3.47 o 
  14   3   5       13.30        8.81      3.27 o 
  15   3   5       44.33       32.39      6.21 o 
  16   3   5       28.92       38.37      6.70 o 
 -18   4   5       31.39       49.28      7.55 o 
 -17   4   5      142.83      166.75     11.12 o 
 -16   4   5       92.62       75.39      8.07 o 
 -15   4   5        7.13        5.98      3.76 o 
 -14   4   5      112.95      123.21      7.15 o 
 -13   4   5       14.66       15.33      3.16 o 
 -12   4   5       90.31       81.41      5.71 o 
 -11   4   5        0.10        0.52      1.56 o 
 -10   4   5      417.15      394.99      7.80 o 
  -9   4   5        2.31        2.55      1.27 o 
  -8   4   5      641.80      629.51      8.85 o 
  -7   4   5     1941.07     1847.95     18.65 o 
  -6   4   5       89.55       80.30      3.38 o 
  -5   4   5        6.98        8.17      0.85 o 
  -4   4   5      211.20      214.80      6.44 o 
  -3   4   5      660.49      669.26     10.79 o 
  -2   4   5      454.82      455.36      8.30 o 
  -1   4   5        6.58        8.75      0.67 o 
   0   4   5       79.82       80.07      2.12 o 
   1   4   5      109.61      120.44      3.18 o 
   2   4   5       52.49       64.23      2.21 o 
   3   4   5      208.88      193.81      4.78 o 
   4   4   5      323.11      329.86      7.04 o 
   5   4   5      718.00      645.13      9.82 o 
   6   4   5       41.80       30.85      3.36 o 
   7   4   5      305.71      320.74     11.59 o 
   8   4   5       48.21       49.61      9.97 o 
   9   4   5       32.35       22.12      4.10 o 
  10   4   5       95.35       92.52      7.40 o 
  11   4   5       18.10       18.04      4.77 o 
  12   4   5       23.28       20.66      8.96 o 
  13   4   5       27.12       28.85      5.62 o 
  14   4   5       32.49       23.53      5.47 o 
  15   4   5       60.22       75.09      7.17 o 
 -16   5   5        7.07       14.27      4.57 o 
 -15   5   5       37.81       26.63      5.30 o 
 -14   5   5       89.63       95.97      8.02 o 
 -13   5   5       25.66       26.88      6.64 o 
 -12   5   5        1.26        1.44      2.86 o 
 -11   5   5       16.47       18.70      6.50 o 
 -10   5   5        0.22        1.00      1.77 o 
  -9   5   5       11.77       15.22      3.09 o 
  -8   5   5       33.44       26.40      3.17 o 
  -7   5   5       73.06       69.24      4.09 o 
  -6   5   5       45.92       47.61      2.32 o 
  -5   5   5     1261.81     1209.54     18.23 o 
  -4   5   5       31.32       31.63      7.37 o 
  -3   5   5       99.81      107.02      9.97 o 
  -2   5   5       37.74       35.70      2.34 o 
  -1   5   5      269.28      262.35      4.30 o 
   0   5   5      409.85      401.99      6.07 o 
   1   5   5        9.32       10.74      1.59 o 
   2   5   5      275.04      267.47      9.97 o 
   3   5   5      318.71      329.82      9.83 o 
   4   5   5       34.83       46.80      3.04 o 
   5   5   5       37.90       40.78      3.75 o 
   6   5   5      166.29      156.51     14.16 o 
   7   5   5        3.24        3.29      2.40 o 
   8   5   5        0.37       -0.02      2.74 o 
   9   5   5        3.51       -0.06      2.71 o 
  10   5   5        5.59        1.41      3.03 o 
  11   5   5        0.72        0.84      3.61 o 
  12   5   5       46.53       47.80      6.73 o 
  13   5   5       22.82       18.80      5.18 o 
 -14   6   5       29.23       36.39      6.02 o 
 -13   6   5       28.43       20.67      4.80 o 
 -12   6   5       35.97       32.08      5.21 o 
 -11   6   5        0.03       -0.03      2.75 o 
 -10   6   5        7.50        1.56      2.91 o 
  -9   6   5       60.30       69.08      5.61 o 
  -8   6   5       17.12       15.20      3.19 o 
  -7   6   5        0.45       -0.29      3.18 o 
  -6   6   5        0.60        2.31      3.76 o 
  -5   6   5        3.04        1.16      3.18 o 
  -4   6   5       71.18       59.22      8.09 o 
  -3   6   5       58.84       47.38      7.51 o 
  -2   6   5      155.89      151.96     11.56 o 
  -1   6   5        8.09        4.90      1.36 o 
   0   6   5       75.87       84.91      5.71 o 
   1   6   5      145.52      149.47      7.53 o 
   2   6   5        8.46        6.03      2.32 o 
   3   6   5        5.99        2.57      2.89 o 
   4   6   5        8.00        5.49      2.50 o 
   5   6   5       20.30       30.88      4.37 o 
   6   6   5        0.23       -0.53      2.35 o 
   7   6   5        9.02        8.72      3.33 o 
   8   6   5       39.27       40.05      6.21 o 
   9   6   5       15.50       23.19      9.68 o 
  10   6   5       23.85       16.49      4.62 o 
  11   6   5       33.60       54.14      6.99 o 
 -10   7   5        9.18       18.20      6.93 o 
  -9   7   5       11.74        4.33      5.20 o 
  -8   7   5        0.97        1.16      4.62 o 
  -7   7   5       39.16       28.89      7.22 o 
  -6   7   5        0.36       -2.60      3.47 o 
  -5   7   5       32.48       45.36      8.09 o 
  -4   7   5        0.39        0.87      4.04 o 
  -3   7   5       19.36        4.91      4.62 o 
  -2   7   5        0.02       -3.18      3.18 o 
  -1   7   5        1.79       -2.31      3.47 o 
   0   7   5        2.84        2.89      4.62 o 
   1   7   5       40.55       38.13      7.80 o 
   2   7   5       67.05       61.90      5.27 o 
   3   7   5        0.02        0.50      2.75 o 
   4   7   5       28.54       23.48      4.22 o 
   5   7   5        6.81        8.03      3.40 o 
   6   7   5       82.21       95.87      9.39 o 
   7   7   5        0.35        0.74      3.19 o 
 -20   0   6      173.08      252.49     22.24 o 
 -19   0   6       12.62       14.73      7.51 o 
 -18   0   6       80.34       97.83     16.76 o 
 -17   0   6      120.64      119.65      9.24 o 
 -16   0   6      322.83      315.34     31.63 o 
 -15   0   6       11.47       11.22      2.88 o 
 -14   0   6        0.20       -0.77      1.71 o 
 -13   0   6      421.60      413.68      9.84 o 
 -12   0   6       13.62        7.47      3.00 o 
 -11   0   6      494.46      489.31     13.05 o 
 -10   0   6     1136.70     1166.10     15.21 o 
  -9   0   6     2723.93     2653.14     25.05 o 
  -8   0   6      117.46      113.25      3.00 o 
  -7   0   6      566.71      525.57      7.56 o 
  -6   0   6       74.29       85.42      2.54 o 
  -5   0   6        0.23        2.70      0.83 o 
  -4   0   6      265.28      245.23      5.55 o 
  -3   0   6      508.13      464.68      6.75 o 
  -2   0   6      194.11      151.22      5.38 o 
  -1   0   6        1.69        1.12      0.55 o 
   0   0   6      191.14      215.47      4.11 o 
   1   0   6        4.50        1.82      0.82 o 
   2   0   6      599.62      626.97      9.02 o 
   3   0   6     3593.94     3982.28     41.84 o 
   4   0   6     1182.70     1086.25     14.44 o 
   5   0   6        2.35       -0.10      0.75 o 
   6   0   6      936.18     1001.43     14.51 o 
   7   0   6      225.22      241.36      6.19 o 
   8   0   6      146.02      120.39      5.53 o 
   9   0   6      589.48      572.14     12.97 o 
  10   0   6       43.33       43.82      4.24 o 
  11   0   6        6.94        3.83      3.90 o 
  12   0   6       55.69       53.42      5.04 o 
  13   0   6       35.56       37.20      4.69 o 
  14   0   6       11.33        5.60      5.20 o 
  15   0   6      143.77      148.65     18.63 o 
  16   0   6      152.68      184.75     12.28 o 
  17   0   6       38.51       45.06      7.44 o 
 -20   1   6        1.71        1.16      3.52 o 
 -19   1   6      190.39      195.27     10.22 o 
 -18   1   6        1.36        1.13      2.84 o 
 -17   1   6        0.54       -0.55      2.38 o 
 -16   1   6       44.25       40.59      4.24 o 
 -15   1   6       86.39       95.78      3.87 o 
 -14   1   6      254.64      267.39      5.90 o 
 -13   1   6      424.69      412.63      6.66 o 
 -12   1   6       16.08       11.14      1.44 o 
 -11   1   6       51.39       45.14      2.05 o 
 -10   1   6      956.77      902.55      9.27 o 
  -9   1   6      831.22      854.14      8.03 o 
  -8   1   6      786.70      775.33      6.89 o 
  -7   1   6      224.31      229.35      3.01 o 
  -6   1   6       12.57       16.87      0.91 o 
  -5   1   6       18.00       17.81      0.93 o 
  -4   1   6     2521.73     2518.46     20.47 o 
  -3   1   6        2.02       13.57      0.95 o 
  -2   1   6       69.27       91.13      2.06 o 
  -1   1   6      601.46      607.42      6.14 o 
   0   1   6      107.14      107.07      2.20 o 
   1   1   6      906.30      914.37      8.19 o 
   2   1   6     1618.26     1529.96     13.53 o 
   3   1   6      303.90      298.12      4.06 o 
   4   1   6       70.06       60.65      1.93 o 
   5   1   6       12.77        2.76      0.71 o 
   6   1   6       37.97       40.28      1.89 o 
   7   1   6      244.85      225.57      4.25 o 
   8   1   6      457.28      438.24      6.94 o 
   9   1   6      189.58      201.43      5.98 o 
  10   1   6      182.62      190.00      5.51 o 
  11   1   6      330.04      333.36      7.37 o 
  12   1   6        1.28        0.36      1.50 o 
  13   1   6      202.04      200.26      7.88 o 
  14   1   6        0.32        3.60      2.46 o 
  15   1   6       31.99       36.24      4.46 o 
  16   1   6        9.82        6.64      3.21 o 
  17   1   6        0.02       -0.13      3.66 o 
 -20   2   6        7.90        4.32      3.86 o 
 -19   2   6        1.61        0.96      3.18 o 
 -18   2   6        0.02        2.70      2.91 o 
 -17   2   6       56.74       39.15      7.87 o 
 -16   2   6       46.58       47.94      4.59 o 
 -15   2   6       28.29       26.89      3.49 o 
 -14   2   6      134.27      127.81      5.97 o 
 -13   2   6       17.68       11.25      2.03 o 
 -12   2   6       32.19       26.37      2.52 o 
 -11   2   6      226.29      217.85      5.06 o 
 -10   2   6      571.71      565.04      6.95 o 
  -9   2   6       30.59       42.51      1.94 o 
  -8   2   6       78.82       91.42      2.44 o 
  -7   2   6      247.21      263.98      3.60 o 
  -6   2   6      200.16      230.34      2.90 o 
  -5   2   6      229.66      212.12      2.39 o 
  -4   2   6      516.66      567.70      5.92 o 
  -3   2   6      108.46      100.42      1.85 o 
  -2   2   6     3208.18     3513.07     27.30 o 
  -1   2   6     1671.89     1707.51     13.34 o 
   0   2   6       11.24       16.39      0.85 o 
   1   2   6     1456.40     1481.48     13.16 o 
   2   2   6       36.31       49.96      1.70 o 
   3   2   6     1508.27     1512.80     12.94 o 
   4   2   6      127.50      115.82      2.58 o 
   5   2   6        0.09       -0.54      0.54 o 
   6   2   6      246.46      240.72      4.24 o 
   7   2   6       20.65       22.90      2.26 o 
   8   2   6      926.86      889.96     10.16 o 
   9   2   6      198.62      205.00      5.20 o 
  10   2   6       39.00       33.65      2.48 o 
  11   2   6        1.96        2.89      1.88 o 
  12   2   6       32.49       33.78      3.68 o 
  13   2   6       74.15       70.01      7.67 o 
  14   2   6      210.35      242.10      8.83 o 
  15   2   6       16.24       19.74      6.50 o 
  16   2   6        1.83        2.88      4.15 o 
 -19   3   6       14.21       12.89      5.06 o 
 -18   3   6        4.92        8.06      3.79 o 
 -17   3   6        6.23        1.16      3.00 o 
 -16   3   6       59.15       37.30      4.99 o 
 -15   3   6      248.93      251.44     11.89 o 
 -14   3   6      245.08      233.09     13.81 o 
 -13   3   6       45.03       38.62      4.59 o 
 -12   3   6       41.50       33.41      2.86 o 
 -11   3   6       99.63       90.43      3.97 o 
 -10   3   6      574.17      615.39      7.72 o 
  -9   3   6      111.57      118.12      2.60 o 
  -8   3   6      236.17      233.50      4.40 o 
  -7   3   6      156.58      138.40      3.24 o 
  -6   3   6       71.30       77.38      2.04 o 
  -5   3   6      377.77      397.97      5.08 o 
  -4   3   6       26.96       30.47      1.52 o 
  -3   3   6       25.97       32.25      2.30 o 
  -2   3   6      384.01      471.24      6.62 o 
  -1   3   6        5.26        1.55      0.48 o 
   0   3   6      213.55      250.63      3.61 o 
   1   3   6       66.62       60.63      2.03 o 
   2   3   6      255.83      236.49      3.78 o 
   3   3   6      476.83      463.54      6.04 o 
   4   3   6       35.78       37.69      1.79 o 
   5   3   6       10.48        8.96      1.19 o 
   6   3   6      266.02      272.51      6.29 o 
   7   3   6      252.89      239.16      5.26 o 
   8   3   6       32.19       31.42      3.32 o 
   9   3   6        1.67        0.21      1.51 o 
  10   3   6       90.12       78.39      5.42 o 
  11   3   6       15.76        8.54      4.04 o 
  12   3   6       39.47       36.85      6.23 o 
  13   3   6       16.91       19.46      4.04 o 
  14   3   6        3.86        2.44      3.40 o 
  15   3   6       12.14       13.87      4.97 o 
 -18   4   6       37.52       31.31      6.32 o 
 -17   4   6       47.83       26.36      5.61 o 
 -16   4   6        5.60        1.60      3.45 o 
 -15   4   6        2.20        1.97      2.57 o 
 -14   4   6       13.12       22.64      3.79 o 
 -13   4   6       84.31      107.96     10.91 o 
 -12   4   6      416.01      394.03     11.31 o 
 -11   4   6       21.92       27.41      2.90 o 
 -10   4   6       67.54       68.79      3.42 o 
  -9   4   6        0.03        1.42      1.18 o 
  -8   4   6       21.37       27.70      1.94 o 
  -7   4   6        4.07        3.02      1.14 o 
  -6   4   6      128.53      121.02      3.11 o 
  -5   4   6      389.58      368.15      9.23 o 
  -4   4   6       52.27       50.95      3.56 o 
  -3   4   6      184.47      178.70      5.96 o 
  -2   4   6      173.77      196.98      6.19 o 
  -1   4   6        5.19        6.66      0.69 o 
   0   4   6       99.27       90.69      2.28 o 
   1   4   6       12.74       12.91      1.32 o 
   2   4   6       28.68       30.47      1.89 o 
   3   4   6       77.25       85.85      3.42 o 
   4   4   6      143.46      150.39      4.64 o 
   5   4   6      168.26      156.87      5.97 o 
   6   4   6      138.29      142.43      5.97 o 
   7   4   6        0.95        2.12      1.82 o 
   8   4   6        0.71        0.66      2.22 o 
   9   4   6       54.58       58.73      6.36 o 
  10   4   6       45.00       42.07      9.97 o 
  11   4   6       47.59       57.99      6.79 o 
  12   4   6       25.45       26.81     11.12 o 
  13   4   6       26.34       27.78      6.64 o 
  14   4   6       46.05       44.97      5.76 o 
 -16   5   6       24.95       17.33      5.92 o 
 -15   5   6        0.16       -2.39      3.04 o 
 -14   5   6       28.67       24.28      4.85 o 
 -13   5   6       62.43       50.32      6.21 o 
 -12   5   6      281.40      288.22     11.64 o 
 -11   5   6      245.05      249.83     10.19 o 
 -10   5   6       46.18       58.44      4.06 o 
  -9   5   6        8.02        6.24      1.96 o 
  -8   5   6      109.47      115.50      6.07 o 
  -7   5   6       10.62        9.39      1.49 o 
  -6   5   6       28.86       31.65      5.06 o 
  -5   5   6        4.23        2.55      2.22 o 
  -4   5   6       44.83       46.50      5.00 o 
  -3   5   6      194.59      219.36     11.56 o 
  -2   5   6      217.15      205.68      8.58 o 
  -1   5   6      619.41      602.23      7.58 o 
   0   5   6      322.67      342.69      6.34 o 
   1   5   6      280.51      279.76      7.31 o 
   2   5   6      118.71      119.59      6.42 o 
   3   5   6       17.05       18.85      3.17 o 
   4   5   6       16.77       16.07      2.47 o 
   5   5   6       16.48       17.99      3.47 o 
   6   5   6       16.99       10.44      3.10 o 
   7   5   6       40.60       34.73      7.08 o 
   8   5   6       38.37       45.32      5.55 o 
   9   5   6      101.19      112.89     14.30 o 
  10   5   6      131.42      124.70     17.33 o 
  11   5   6       75.08       97.36     11.84 o 
  12   5   6       17.72       13.81      4.57 o 
  13   5   6        7.93        9.02      4.65 o 
 -14   6   6       36.16       49.62     10.40 o 
 -13   6   6        9.14        6.64      3.74 o 
 -12   6   6       55.41       58.41      6.29 o 
 -11   6   6      134.40      135.72      9.53 o 
 -10   6   6        0.26        0.00      3.76 o 
  -9   6   6      137.88      129.71     12.42 o 
  -8   6   6       14.57       13.87      5.49 o 
  -7   6   6       55.57       75.40      9.53 o 
  -6   6   6        7.65       10.69      4.91 o 
  -5   6   6        2.24        2.31      3.76 o 
  -4   6   6      143.05      134.91     11.27 o 
  -3   6   6      108.10      108.91     10.40 o 
  -2   6   6      115.94      144.74     11.56 o 
  -1   6   6      340.21      339.55     23.26 o 
   0   6   6      142.70      134.45      6.91 o 
   1   6   6        8.56        5.17      1.87 o 
   2   6   6      160.34      157.43      5.59 o 
   3   6   6      106.41      107.66     13.00 o 
   4   6   6       31.64       26.64      4.01 o 
   5   6   6       29.44       25.12      4.16 o 
   6   6   6        4.62        2.26      2.83 o 
   7   6   6       27.64       24.59      4.65 o 
   8   6   6      167.10      207.90     10.62 o 
   9   6   6        1.25        1.82      3.19 o 
  10   6   6        6.74        6.61      3.68 o 
 -10   7   6       61.93       50.85      9.53 o 
  -9   7   6       13.71       32.07      8.09 o 
  -8   7   6        1.94        1.73      4.62 o 
  -7   7   6        0.07        0.00      4.04 o 
  -6   7   6       35.13       46.80      8.38 o 
  -5   7   6        0.07        1.73      4.04 o 
  -4   7   6      116.59      143.87     12.71 o 
  -3   7   6       11.60        4.33      4.62 o 
  -2   7   6       94.86      102.85     11.27 o 
  -1   7   6       60.62       55.76      8.96 o 
   0   7   6       76.21       71.65      9.53 o 
   1   7   6       27.19       22.24      6.64 o 
   2   7   6       28.36       20.51      6.93 o 
   3   7   6       34.31       44.12     14.16 o 
   4   7   6       93.51      113.46      7.35 o 
   5   7   6       45.27       40.38      8.81 o 
   6   7   6       56.80       65.61      6.45 o 
   7   7   6        5.85        6.32      3.90 o 
 -20   1   7        0.81       -3.05      3.05 o 
 -19   1   7       13.16        8.53      3.64 o 
 -18   1   7        5.80        5.98      3.22 o 
 -17   1   7       39.46       33.73      4.65 o 
 -16   1   7       10.39        9.40      2.71 o 
 -15   1   7       46.62       51.35      8.43 o 
 -14   1   7        0.62        0.63      1.37 o 
 -13   1   7      214.65      218.79      4.98 o 
 -12   1   7       40.82       41.61      2.44 o 
 -11   1   7       10.99        7.86      1.05 o 
 -10   1   7      192.37      192.66      3.44 o 
  -9   1   7       27.77       26.58      1.31 o 
  -8   1   7       26.40       20.78      1.11 o 
  -7   1   7      249.43      313.06      4.01 o 
  -6   1   7      886.04      946.35      8.38 o 
  -5   1   7      215.93      265.67      3.52 o 
  -4   1   7      203.25      200.12      2.86 o 
  -3   1   7     1537.99     1763.10     14.87 o 
  -2   1   7        9.80        6.41      0.71 o 
  -1   1   7     2098.90     2281.85     18.78 o 
   0   1   7     1372.04     1425.77     11.81 o 
   1   1   7       93.16      104.72      2.14 o 
   2   1   7       14.79       13.94      1.00 o 
   3   1   7       16.71       19.17      1.42 o 
   4   1   7      108.65      122.07      2.74 o 
   5   1   7      515.78      548.94      6.76 o 
   6   1   7      402.42      387.80      5.70 o 
   7   1   7       11.48       10.76      1.54 o 
   8   1   7      398.06      418.56      7.42 o 
   9   1   7        5.79        5.15      1.41 o 
  10   1   7        8.55        8.41      1.72 o 
  11   1   7      177.74      180.00      6.59 o 
  12   1   7      127.97      127.05      6.35 o 
  13   1   7        0.11       -1.79      2.08 o 
  14   1   7        8.67        7.09      2.81 o 
  15   1   7       43.72       52.14      5.23 o 
  16   1   7        0.13        2.81      2.95 o 
 -20   2   7       28.59       21.27      4.86 o 
 -19   2   7       61.04       62.87      6.81 o 
 -18   2   7        1.75        0.50      2.81 o 
 -17   2   7       61.83       61.16      6.17 o 
 -16   2   7      286.51      298.14      9.41 o 
 -15   2   7       10.58        7.99      2.45 o 
 -14   2   7      262.32      275.56      8.29 o 
 -13   2   7      539.04      545.78     10.26 o 
 -12   2   7       49.89       51.66      3.28 o 
 -11   2   7      142.81      132.28      5.25 o 
 -10   2   7      140.81      141.66      4.17 o 
  -9   2   7       61.84       75.96      2.44 o 
  -8   2   7       94.22      101.18      2.52 o 
  -7   2   7        1.65        0.45      0.42 o 
  -6   2   7      413.55      426.10      4.79 o 
  -5   2   7     1856.97     2026.80     15.97 o 
  -4   2   7       11.73       13.17      0.90 o 
  -3   2   7      107.62      144.69      3.35 o 
  -2   2   7     2254.96     2318.74     17.72 o 
  -1   2   7       22.23       41.54      1.21 o 
   0   2   7        0.12        0.73      0.45 o 
   1   2   7        3.62        1.80      0.64 o 
   2   2   7      269.05      308.01      4.50 o 
   3   2   7     1371.82     1436.89     12.68 o 
   4   2   7      133.67      139.72      3.14 o 
   5   2   7      435.65      414.33      5.37 o 
   6   2   7      449.72      450.99      6.72 o 
   7   2   7      284.46      279.68      5.33 o 
   8   2   7       41.29       33.43      2.29 o 
   9   2   7      424.65      418.99      7.91 o 
  10   2   7        9.10        5.83      1.80 o 
  11   2   7       17.01       11.48      2.62 o 
  12   2   7      234.18      240.01      9.30 o 
  13   2   7       94.47      100.01      6.06 o 
  14   2   7       97.53      103.59      7.42 o 
  15   2   7        0.03        1.91      4.02 o 
  16   2   7       15.19        4.36      4.54 o 
 -19   3   7       17.37       24.16      6.04 o 
 -18   3   7      186.83      181.90      9.88 o 
 -17   3   7       17.03       21.59      4.24 o 
 -16   3   7      204.97      232.70      9.97 o 
 -15   3   7       21.94       20.07      3.76 o 
 -14   3   7       87.86       92.37      6.20 o 
 -13   3   7       13.53       11.43      3.63 o 
 -12   3   7       23.89       17.13      2.30 o 
 -11   3   7      168.59      172.33      5.18 o 
 -10   3   7      214.13      224.45      4.06 o 
  -9   3   7     1855.23     1858.48     15.95 o 
  -8   3   7       37.86       42.66      2.65 o 
  -7   3   7      460.10      499.83      6.06 o 
  -6   3   7      163.97      170.82      3.58 o 
  -5   3   7      929.89      947.41      9.17 o 
  -4   3   7        3.91        3.64      0.54 o 
  -3   3   7      418.45      374.07      6.00 o 
  -2   3   7        4.85        8.97      0.83 o 
  -1   3   7       81.27       89.89      2.02 o 
   0   3   7      529.84      560.15      6.43 o 
   1   3   7      711.46      719.86      7.75 o 
   2   3   7     2193.82     2102.91     18.51 o 
   3   3   7       83.35       90.17      2.74 o 
   4   3   7      505.85      491.03      8.05 o 
   5   3   7        0.36       -0.07      0.84 o 
   6   3   7      221.75      236.19      5.16 o 
   7   3   7       62.95       47.78      3.03 o 
   8   3   7      218.73      239.57     13.11 o 
   9   3   7       97.09       97.15      7.88 o 
  10   3   7      514.67      499.89     12.18 o 
  11   3   7       50.82       43.84      5.97 o 
  12   3   7       82.82       98.22     13.58 o 
  13   3   7      112.53      129.63      9.99 o 
  14   3   7        1.00        1.49      3.68 o 
  15   3   7       24.35       20.68      8.09 o 
 -18   4   7      140.17      110.81     10.11 o 
 -17   4   7       76.87       65.50      7.75 o 
 -16   4   7       69.77       83.07      8.07 o 
 -15   4   7      166.15      176.71      8.72 o 
 -14   4   7       18.45       20.47      3.69 o 
 -13   4   7        1.59        3.35      2.40 o 
 -12   4   7      117.70      127.55      6.59 o 
 -11   4   7      106.88      108.56      6.63 o 
 -10   4   7       47.36       44.08      2.88 o 
  -9   4   7      229.39      220.68      5.35 o 
  -8   4   7      246.55      234.67      5.12 o 
  -7   4   7      830.13      832.62     10.24 o 
  -6   4   7     1258.42     1286.19     16.97 o 
  -5   4   7       35.74       35.57      3.44 o 
  -4   4   7      265.66      265.44      7.78 o 
  -3   4   7      154.09      156.89      5.83 o 
  -2   4   7      257.88      266.22      8.41 o 
  -1   4   7        0.13       -0.06      0.70 o 
   0   4   7       91.02       93.99      3.27 o 
   1   4   7       18.45       15.76      1.52 o 
   2   4   7        0.98        0.53      0.88 o 
   3   4   7      394.00      414.02      7.24 o 
   4   4   7      301.87      278.37      7.26 o 
   5   4   7      273.54      254.38     10.93 o 
   6   4   7      113.26      110.27      7.33 o 
   7   4   7      289.33      295.80     11.84 o 
   8   4   7        0.62       -1.92      1.92 o 
   9   4   7      248.42      290.56     33.37 o 
  10   4   7       21.30       17.31      8.23 o 
  11   4   7      133.60      139.60      9.70 o 
  12   4   7       17.45       23.60      4.02 o 
  13   4   7        9.55        4.27      4.15 o 
  14   4   7       69.89       91.53      9.46 o 
 -16   5   7        1.73       -0.43      3.47 o 
 -15   5   7        7.82        4.07      3.37 o 
 -14   5   7        0.45       -0.44      2.96 o 
 -13   5   7       11.82       13.43      3.88 o 
 -12   5   7       54.60       54.79      6.36 o 
 -11   5   7       46.02       41.81      6.21 o 
 -10   5   7       11.82       10.08      2.25 o 
  -9   5   7      169.90      183.94      9.78 o 
  -8   5   7        0.01        2.12      1.37 o 
  -7   5   7        0.06        0.00      1.73 o 
  -6   5   7      134.31      142.88      8.07 o 
  -5   5   7       43.80       42.96      5.00 o 
  -4   5   7      106.33       98.41     10.69 o 
  -3   5   7       47.21       42.98      4.70 o 
  -2   5   7       38.99       29.84      4.15 o 
  -1   5   7       30.91       34.95      1.47 o 
   0   5   7        1.42        0.61      0.97 o 
   1   5   7       38.27       51.73      2.75 o 
   2   5   7       16.69       15.78      2.67 o 
   3   5   7       67.89       66.73      3.96 o 
   4   5   7      226.48      222.78      7.21 o 
   5   5   7        0.24        2.39      2.29 o 
   6   5   7       30.94       24.94      4.02 o 
   7   5   7       37.63       43.15      5.21 o 
   8   5   7        0.11       -1.23      2.35 o 
   9   5   7        4.82        3.95      3.16 o 
  10   5   7        0.65        2.43      3.25 o 
  11   5   7        1.19        1.90      4.48 o 
  12   5   7       34.12       30.77      6.04 o 
 -14   6   7        5.90        3.99      4.07 o 
 -13   6   7       19.08       17.60      4.69 o 
 -12   6   7        7.82        8.67      5.20 o 
 -11   6   7       11.29       -1.73      4.33 o 
 -10   6   7        4.59        0.29      4.04 o 
  -9   6   7        5.69        4.04      4.33 o 
  -8   6   7       63.85       82.34     10.40 o 
  -7   6   7        6.65        8.38      4.33 o 
  -6   6   7       34.31       21.67      6.36 o 
  -5   6   7       63.04       46.51      8.09 o 
  -4   6   7       16.36        7.22      4.33 o 
  -3   6   7        0.61        2.31      3.47 o 
  -2   6   7        0.03        2.89      3.76 o 
  -1   6   7       21.97       22.53      6.07 o 
   0   6   7      145.30      155.65      9.72 o 
   1   6   7       60.48       61.49      3.42 o 
   2   6   7       20.76       18.37      3.90 o 
   3   6   7        7.41        8.98      2.93 o 
   4   6   7       62.73       72.69      5.88 o 
   5   6   7       26.05       29.93      5.06 o 
   6   6   7        6.91       13.33      3.74 o 
   7   6   7        0.17        8.02      7.08 o 
   8   6   7        0.02        3.36      2.97 o 
   9   6   7       19.18       21.40      4.85 o 
  10   6   7       20.55       28.02      5.55 o 
 -10   7   7       16.08       13.58      6.64 o 
  -9   7   7        1.77        7.80      5.20 o 
  -8   7   7       90.05       86.96     11.27 o 
  -7   7   7       48.37       46.80      9.24 o 
  -6   7   7        0.82       -1.73      3.76 o 
  -5   7   7       50.27       32.65      7.51 o 
  -4   7   7        7.80        8.09      5.49 o 
  -3   7   7       11.28        3.18      4.62 o 
  -2   7   7       51.03       26.00      7.22 o 
  -1   7   7        0.00        2.60      4.04 o 
   0   7   7       23.59       24.27      6.93 o 
   1   7   7        9.21        7.51      5.20 o 
   2   7   7        8.43        3.76      4.62 o 
   3   7   7       39.94       39.58      8.67 o 
   4   7   7       22.75       26.35      9.24 o 
   5   7   7        2.00        1.93      3.19 o 
   6   7   7        0.01        3.41      3.33 o 
 -20   0   8       36.41       38.42     10.40 o 
 -19   0   8       28.87       19.07      8.09 o 
 -18   0   8       11.08       12.42      6.36 o 
 -17   0   8      145.46      131.64      8.95 o 
 -16   0   8      150.00      144.36     10.11 o 
 -15   0   8       23.68       20.97      3.41 o 
 -14   0   8       58.85       62.90      4.15 o 
 -13   0   8      451.55      430.89      9.69 o 
 -12   0   8       10.99        9.92      1.93 o 
 -11   0   8     1246.08     1329.99     18.61 o 
 -10   0   8       77.57       89.90      3.47 o 
  -9   0   8      751.28      783.04     15.91 o 
  -8   0   8      564.87      599.31      8.75 o 
  -7   0   8       18.79       30.22      3.28 o 
  -6   0   8        1.39        2.20      0.71 o 
  -5   0   8      216.06      239.09      4.93 o 
  -4   0   8      777.13      805.07     10.82 o 
  -3   0   8      171.10      170.39      3.90 o 
  -2   0   8      198.80      214.05      4.47 o 
  -1   0   8       15.66       48.80      2.20 o 
   0   0   8      954.29      846.34     11.45 o 
   1   0   8     3144.32     3331.18     35.77 o 
   2   0   8      817.82      806.67     18.60 o 
   3   0   8      792.19      905.41     12.93 o 
   4   0   8      317.12      359.61      7.29 o 
   5   0   8      338.25      345.55      8.71 o 
   6   0   8       49.54       45.29      3.07 o 
   7   0   8      340.78      344.78      9.37 o 
   8   0   8      597.08      619.95     15.32 o 
   9   0   8      260.52      242.97     11.92 o 
  10   0   8      102.99       91.90      5.85 o 
  11   0   8      726.09      750.56     17.19 o 
  12   0   8      128.00      112.25      8.27 o 
  13   0   8       19.70       24.20      5.11 o 
  14   0   8      176.03      181.43     17.62 o 
  15   0   8        0.10       -0.80      4.04 o 
  16   0   8        1.82       -4.17      5.34 o 
 -20   1   8      112.54      113.24     11.43 o 
 -19   1   8       53.13       54.03      6.19 o 
 -18   1   8       83.18       68.87      9.91 o 
 -17   1   8       36.59       27.55      8.21 o 
 -16   1   8       17.09       18.89      4.79 o 
 -15   1   8       66.71       60.32      4.58 o 
 -14   1   8      482.91      477.95     11.05 o 
 -13   1   8       34.72       38.79      2.57 o 
 -12   1   8      195.01      188.65      5.96 o 
 -11   1   8      139.03      126.47      4.14 o 
 -10   1   8      419.55      404.11      4.95 o 
  -9   1   8      176.04      193.62      3.25 o 
  -8   1   8      479.93      510.64      5.55 o 
  -7   1   8       57.03       63.36      2.05 o 
  -6   1   8       64.34       75.50      1.99 o 
  -5   1   8      275.68      299.82      3.96 o 
  -4   1   8     1222.78     1137.95     10.70 o 
  -3   1   8     3573.70     3736.94     29.40 o 
  -2   1   8      394.13      470.39      5.56 o 
  -1   1   8     1243.15     1235.89     10.65 o 
   0   1   8       54.48       56.87      1.68 o 
   1   1   8      375.83      329.31      4.66 o 
   2   1   8      265.83      301.11      4.31 o 
   3   1   8       59.82       52.56      1.91 o 
   4   1   8      160.59      158.63      3.28 o 
   5   1   8      444.21      463.62      6.29 o 
   6   1   8        0.87        1.09      0.81 o 
   7   1   8      497.86      486.79      8.15 o 
   8   1   8     1141.05     1084.57     16.68 o 
   9   1   8       60.92       63.20      3.92 o 
  10   1   8        1.76        0.68      1.44 o 
  11   1   8       51.34       59.22      4.16 o 
  12   1   8       50.84       53.89      4.69 o 
  13   1   8       26.95       24.79      4.31 o 
  14   1   8      147.92      152.02      7.69 o 
  15   1   8       38.97       37.50      4.69 o 
  16   1   8       25.55       22.03      4.26 o 
 -20   2   8       44.00       32.00      5.55 o 
 -19   2   8       11.80        7.63      3.77 o 
 -18   2   8       32.93       18.67      4.27 o 
 -17   2   8        6.58        0.76      2.80 o 
 -16   2   8        0.76       -2.36      2.36 o 
 -15   2   8      306.73      313.59      9.76 o 
 -14   2   8       93.82       95.28      5.33 o 
 -13   2   8      189.16      180.58      5.83 o 
 -12   2   8       42.90       50.55      3.32 o 
 -11   2   8      490.62      484.16      8.95 o 
 -10   2   8      138.38      150.78      3.72 o 
  -9   2   8      130.99      131.93      2.69 o 
  -8   2   8        4.74        2.48      0.68 o 
  -7   2   8      126.61      109.39      3.16 o 
  -6   2   8      140.59      147.53      3.49 o 
  -5   2   8     2262.28     2275.42     17.88 o 
  -4   2   8      517.44      493.37      5.10 o 
  -3   2   8        0.08       -0.08      0.37 o 
  -2   2   8      817.16      821.55      8.27 o 
  -1   2   8        2.36        7.71      0.79 o 
   0   2   8      895.76      933.93      9.43 o 
   1   2   8      130.59      127.97      3.64 o 
   2   2   8      910.65      976.43     10.14 o 
   3   2   8       40.54       41.87      1.77 o 
   4   2   8      851.87      838.46      8.97 o 
   5   2   8      505.95      486.98      6.94 o 
   6   2   8      197.45      184.43      4.24 o 
   7   2   8      212.71      197.25      5.60 o 
   8   2   8       26.26       30.71      2.31 o 
   9   2   8      167.27      169.93      5.77 o 
  10   2   8       17.30       20.68      3.08 o 
  11   2   8       89.22       93.73      6.46 o 
  12   2   8       58.29       52.45      4.75 o 
  13   2   8       26.00       27.39      4.46 o 
  14   2   8        7.99        7.30      4.16 o 
  15   2   8        0.93       -0.05      3.58 o 
 -19   3   8       20.69       15.53      4.38 o 
 -18   3   8        5.16        7.01      3.55 o 
 -17   3   8        5.13        1.54      2.94 o 
 -16   3   8        0.59       -1.89      2.46 o 
 -15   3   8        0.21       -1.33      2.40 o 
 -14   3   8       73.26       73.32      4.98 o 
 -13   3   8      229.08      220.16      7.43 o 
 -12   3   8       14.12       11.91      2.00 o 
 -11   3   8       34.46       33.42      3.11 o 
 -10   3   8      672.67      651.23     10.51 o 
  -9   3   8        2.96        1.39      1.10 o 
  -8   3   8       39.72       47.26      2.58 o 
  -7   3   8      361.59      385.17      6.11 o 
  -6   3   8        8.83        6.83      1.12 o 
  -5   3   8       63.18       55.40      1.83 o 
  -4   3   8       55.69       55.38      2.62 o 
  -3   3   8       54.13       52.60      1.52 o 
  -2   3   8        0.19        1.15      0.58 o 
  -1   3   8      100.95      114.38      2.51 o 
   0   3   8      143.46      151.99      4.46 o 
   1   3   8       72.32       83.78      2.09 o 
   2   3   8       33.83       33.87      1.68 o 
   3   3   8      440.05      415.65      7.43 o 
   4   3   8       16.26       18.24      2.69 o 
   5   3   8      358.30      331.10      6.34 o 
   6   3   8       64.07       54.56      2.93 o 
   7   3   8       92.28       86.10      3.96 o 
   8   3   8      249.88      246.60      8.79 o 
   9   3   8      122.30      121.55      6.66 o 
  10   3   8        6.23        5.87      2.67 o 
  11   3   8        0.75        1.23      3.04 o 
  12   3   8       12.50        9.46      3.82 o 
  13   3   8       22.80       23.18      5.41 o 
  14   3   8        0.08       -2.46      3.66 o 
 -18   4   8       24.89       23.99     13.58 o 
 -17   4   8        4.53        2.17      3.68 o 
 -16   4   8       19.89       10.14      3.64 o 
 -15   4   8        2.88        3.53      2.63 o 
 -14   4   8        3.29        2.49      2.66 o 
 -13   4   8       38.52       46.03      6.83 o 
 -12   4   8        2.62        0.68      2.10 o 
 -11   4   8      286.87      285.60      7.48 o 
 -10   4   8       36.65       41.58      4.08 o 
  -9   4   8      116.29      120.92      4.03 o 
  -8   4   8      266.30      266.43      5.59 o 
  -7   4   8       84.23       89.41      3.74 o 
  -6   4   8        6.72        6.49      1.37 o 
  -5   4   8      138.17      153.02      6.23 o 
  -4   4   8      267.68      257.73      7.89 o 
  -3   4   8        1.28        0.29      1.48 o 
  -2   4   8      674.05      665.72      8.51 o 
  -1   4   8      123.58      124.57      3.10 o 
   0   4   8      196.90      182.94      4.03 o 
   1   4   8        7.44        7.37      1.27 o 
   2   4   8       34.69       31.39      2.90 o 
   3   4   8       32.18       28.60      2.67 o 
   4   4   8      403.28      393.45      8.53 o 
   5   4   8      307.46      314.98      9.04 o 
   6   4   8       46.69       51.01      8.23 o 
   7   4   8        3.76        3.25      2.55 o 
   8   4   8        4.48        6.64      2.98 o 
   9   4   8      129.81      120.25     18.63 o 
  10   4   8        6.38        3.11      3.93 o 
  11   4   8       50.84       51.71      6.94 o 
  12   4   8        1.41        0.41      3.47 o 
  13   4   8       34.50       33.96      6.32 o 
 -16   5   8       63.41       66.52      7.82 o 
 -15   5   8       10.63        6.06      4.19 o 
 -14   5   8       12.90       15.08      4.23 o 
 -13   5   8       11.81       19.77      9.53 o 
 -12   5   8      133.00      128.33      9.10 o 
 -11   5   8       23.30       25.67      4.23 o 
 -10   5   8      167.54      168.17      6.80 o 
  -9   5   8        0.14        3.01      2.74 o 
  -8   5   8       46.47       42.93      8.38 o 
  -7   5   8       64.55       78.58      9.24 o 
  -6   5   8        0.04       -1.73      3.18 o 
  -5   5   8        3.22        1.75      2.34 o 
  -4   5   8       26.30       31.53      7.37 o 
  -3   5   8       52.37       48.83      5.78 o 
  -2   5   8       40.66       29.69      4.23 o 
  -1   5   8      150.67      142.31      6.68 o 
   0   5   8      159.15      152.03      4.29 o 
   1   5   8      605.22      587.76     11.88 o 
   2   5   8       15.25       16.88      2.33 o 
   3   5   8      112.97      114.90      5.16 o 
   4   5   8        1.76       -0.26      3.18 o 
   5   5   8       59.41       62.24     12.86 o 
   6   5   8        0.70        0.48      2.35 o 
   7   5   8      100.75      117.94      8.05 o 
   8   5   8        0.53        2.56      2.77 o 
   9   5   8       30.04       19.63      4.64 o 
  10   5   8      114.34      132.01      9.64 o 
  11   5   8        6.90        7.69      3.18 o 
 -14   6   8       12.70       13.00      6.64 o 
 -13   6   8      106.85       98.22     13.00 o 
 -12   6   8        0.13       -0.29      4.62 o 
 -11   6   8      135.12      160.34     14.73 o 
 -10   6   8       51.93       51.71      9.24 o 
  -9   6   8       44.96       46.80      8.96 o 
  -8   6   8        0.01       -2.02      3.47 o 
  -7   6   8       35.21       26.87      6.93 o 
  -6   6   8       23.47        8.67      4.91 o 
  -5   6   8        8.05        4.91      4.62 o 
  -4   6   8        1.75        3.47      3.76 o 
  -3   6   8       23.39       12.71      5.20 o 
  -2   6   8      212.81      212.92     14.44 o 
  -1   6   8        5.76       -0.58      4.04 o 
   0   6   8      498.73      561.32     24.56 o 
   1   6   8        5.89        5.11      1.82 o 
   2   6   8       61.26       68.64      5.34 o 
   3   6   8       12.21       16.84      3.61 o 
   4   6   8      168.65      166.69      8.53 o 
   5   6   8       40.39       28.77      4.54 o 
   6   6   8        1.52        0.57      2.91 o 
   7   6   8       14.39       18.21      4.49 o 
   8   6   8        6.23        7.13      3.61 o 
   9   6   8       66.70       50.59     10.83 o 
 -10   7   8      121.73      140.69     14.73 o 
  -9   7   8        1.23        3.47      5.20 o 
  -8   7   8       11.50       15.02      6.36 o 
  -7   7   8        2.81        7.22      5.78 o 
  -6   7   8       30.89       17.62      6.93 o 
  -5   7   8       59.18       59.51      9.53 o 
  -4   7   8      105.32      125.38     12.71 o 
  -3   7   8       46.02       55.47      9.24 o 
  -2   7   8       12.33        9.82      5.78 o 
  -1   7   8      181.83      181.43     15.02 o 
   0   7   8        0.18       -1.16      4.33 o 
   1   7   8       45.33       53.16      9.53 o 
   2   7   8       33.32       26.58      7.80 o 
   3   7   8       12.92        6.64      5.78 o 
   4   7   8        8.67        3.76      3.26 o 
   5   7   8      109.39      126.78      9.97 o 
 -20   1   9       29.97       28.67      9.39 o 
 -19   1   9       12.27       11.87      4.77 o 
 -18   1   9       56.85       61.74      6.17 o 
 -17   1   9       39.87       34.60      4.63 o 
 -16   1   9        0.39       -0.90      2.03 o 
 -15   1   9       38.59       47.89      4.28 o 
 -14   1   9        1.18       -0.96      1.47 o 
 -13   1   9        4.93        1.20      1.23 o 
 -12   1   9      146.95      160.49      5.40 o 
 -11   1   9        0.10        0.24      0.79 o 
 -10   1   9      120.03      120.30      2.73 o 
  -9   1   9       63.53       72.20      2.09 o 
  -8   1   9       52.76       58.33      1.79 o 
  -7   1   9       95.92      109.97      2.26 o 
  -6   1   9        0.54        1.15      0.54 o 
  -5   1   9       15.69       22.34      1.40 o 
  -4   1   9      219.62      201.02      3.66 o 
  -3   1   9        6.56        4.09      1.00 o 
  -2   1   9      135.73      183.70      2.98 o 
  -1   1   9       97.49      100.71      2.24 o 
   0   1   9     1225.65     1388.11     12.17 o 
   1   1   9      518.95      504.31      6.21 o 
   2   1   9      467.16      499.62      6.15 o 
   3   1   9      202.24      190.82      3.61 o 
   4   1   9       20.41       18.44      1.45 o 
   5   1   9       25.27       26.30      1.73 o 
   6   1   9       25.22       23.80      1.81 o 
   7   1   9      228.64      219.63      5.40 o 
   8   1   9       35.58       31.87      3.53 o 
   9   1   9        0.05        1.00      1.35 o 
  10   1   9       27.40       29.05      3.08 o 
  11   1   9        0.49        2.45      2.08 o 
  12   1   9       19.30       20.45      3.40 o 
  13   1   9        6.70       10.92      3.04 o 
  14   1   9       44.17       52.45      7.63 o 
  15   1   9        2.01        0.35      2.90 o 
 -20   2   9       54.32       62.57      7.00 o 
 -19   2   9        1.81       -2.64      2.89 o 
 -18   2   9      185.08      190.46      9.83 o 
 -17   2   9      248.82      266.88     10.83 o 
 -16   2   9       62.57       72.90      6.70 o 
 -15   2   9        1.99        0.83      1.99 o 
 -14   2   9        0.05        1.50      1.83 o 
 -13   2   9      183.19      204.26      8.92 o 
 -12   2   9        8.62        5.74      1.64 o 
 -11   2   9        0.23        1.18      1.28 o 
 -10   2   9      389.27      393.73      5.97 o 
  -9   2   9      551.56      594.02      8.84 o 
  -8   2   9      226.41      226.27      3.60 o 
  -7   2   9      177.04      162.67      2.92 o 
  -6   2   9      706.59      714.96      8.50 o 
  -5   2   9      107.64       71.99      1.72 o 
  -4   2   9      607.33      600.77      6.17 o 
  -3   2   9       11.98        7.19      0.82 o 
  -2   2   9      354.33      370.78      4.90 o 
  -1   2   9      546.95      548.85      6.52 o 
   0   2   9        6.94        2.29      0.80 o 
   1   2   9      210.01      185.26      3.98 o 
   2   2   9     1798.59     1733.02     15.02 o 
   3   2   9      454.37      454.02      5.98 o 
   4   2   9      440.97      429.01      6.02 o 
   5   2   9      766.20      764.13      9.53 o 
   6   2   9       52.56       56.91      2.70 o 
   7   2   9        4.12        4.80      1.61 o 
   8   2   9      243.93      247.70      6.63 o 
   9   2   9       97.45      111.38      6.63 o 
  10   2   9      114.84       97.69      6.00 o 
  11   2   9        0.08        1.05      2.28 o 
  12   2   9       79.61       92.36      7.31 o 
  13   2   9       44.16       50.94      5.81 o 
  14   2   9       71.47       77.32     12.13 o 
  15   2   9        9.20       10.58      6.79 o 
 -19   3   9       36.55       52.55      8.85 o 
 -18   3   9       43.85       42.90      6.37 o 
 -17   3   9      208.26      217.73     10.17 o 
 -16   3   9       43.97       44.37      5.27 o 
 -15   3   9      463.56      490.06     13.79 o 
 -14   3   9        1.33        0.26      2.26 o 
 -13   3   9      280.89      304.10      8.70 o 
 -12   3   9       40.99       40.89      3.17 o 
 -11   3   9        2.51        1.96      1.37 o 
 -10   3   9        1.49        0.60      1.34 o 
  -9   3   9      263.93      260.31      7.22 o 
  -8   3   9      617.12      606.74      8.72 o 
  -7   3   9        8.35        7.52      1.32 o 
  -6   3   9     2449.97     2443.17     23.18 o 
  -5   3   9       12.40       14.86      1.29 o 
  -4   3   9      915.62      931.99      9.42 o 
  -3   3   9       60.19       70.59      3.51 o 
  -2   3   9      604.80      613.68      7.92 o 
  -1   3   9        1.02        1.45      0.78 o 
   0   3   9     1048.66     1014.06     10.30 o 
   1   3   9       27.03       29.87      1.67 o 
   2   3   9       58.30       49.28      2.39 o 
   3   3   9     1077.65     1029.56     13.66 o 
   4   3   9        1.38        0.65      1.26 o 
   5   3   9     1286.94     1316.88     19.02 o 
   6   3   9      411.68      428.00      9.59 o 
   7   3   9      295.12      294.70      8.12 o 
   8   3   9      260.48      277.13      9.26 o 
   9   3   9      199.38      213.57     15.03 o 
  10   3   9       74.71       84.08     12.74 o 
  11   3   9       46.06       46.73      6.51 o 
  12   3   9        4.70        5.85      3.74 o 
  13   3   9       12.07       11.40      4.77 o 
  14   3   9       28.99       36.92      7.03 o 
 -18   4   9       31.31       24.39      5.88 o 
 -17   4   9        0.02        0.97      3.37 o 
 -16   4   9      178.96      180.48      9.33 o 
 -15   4   9        3.43        4.07      2.99 o 
 -14   4   9       33.21       38.40      6.67 o 
 -13   4   9        2.97        0.90      2.21 o 
 -12   4   9       44.81       49.74      6.28 o 
 -11   4   9       12.25       10.68      2.22 o 
 -10   4   9        3.11        1.14      1.66 o 
  -9   4   9       71.32       66.19      3.78 o 
  -8   4   9       70.65       76.82      3.80 o 
  -7   4   9      479.28      486.66      9.13 o 
  -6   4   9       85.20       97.07      3.66 o 
  -5   4   9      563.74      542.31     11.74 o 
  -4   4   9        5.50        3.19      1.12 o 
  -3   4   9      289.79      294.31      6.13 o 
  -2   4   9      154.71      158.32      3.49 o 
  -1   4   9        7.51        8.38      1.23 o 
   0   4   9      195.13      189.99      4.72 o 
   1   4   9      372.51      358.49      6.53 o 
   2   4   9        0.30        2.16      1.46 o 
   3   4   9      511.29      551.36     10.49 o 
   4   4   9        7.62        7.29      1.94 o 
   5   4   9       12.84        4.38      2.63 o 
   6   4   9      265.81      270.58     11.07 o 
   7   4   9       36.91       31.10      3.79 o 
   8   4   9        0.02        0.94      2.50 o 
   9   4   9        0.06       -1.23      2.56 o 
  10   4   9      151.34      173.80     10.76 o 
  11   4   9        0.86        6.82      3.74 o 
  12   4   9      137.02      151.46     11.15 o 
 -16   5   9        1.73       -2.24      4.19 o 
 -15   5   9       59.35       64.78      7.22 o 
 -14   5   9        0.21       -1.57      2.75 o 
 -13   5   9        0.53        0.93      2.98 o 
 -12   5   9        0.57       -0.22      2.71 o 
 -11   5   9        1.76        0.87      2.43 o 
 -10   5   9       65.62       76.58      5.60 o 
  -9   5   9      100.18      101.61      5.86 o 
  -8   5   9       15.39       11.84      5.20 o 
  -7   5   9        4.38        0.29      3.18 o 
  -6   5   9       72.76       60.09      8.67 o 
  -5   5   9       13.31        9.82      4.62 o 
  -4   5   9      257.28      238.63     15.02 o 
  -3   5   9        9.49       12.71      4.91 o 
  -2   5   9       88.47       95.62     10.11 o 
  -1   5   9       91.94       81.04      3.16 o 
   0   5   9       72.94       77.95      3.52 o 
   1   5   9      270.05      275.39      7.21 o 
   2   5   9       43.88       36.05      3.15 o 
   3   5   9        1.00        0.87      2.19 o 
   4   5   9        2.51       -0.84      1.78 o 
   5   5   9       69.39       75.00      6.20 o 
   6   5   9       19.92       19.71      5.20 o 
   7   5   9        5.96        9.41      3.53 o 
   8   5   9       26.59       30.65      4.09 o 
   9   5   9        2.40        0.18      2.83 o 
  10   5   9       48.56       45.72      9.53 o 
  11   5   9       14.12        6.31      3.95 o 
 -13   6   9       15.88        9.24      5.49 o 
 -12   6   9       29.42       20.80      7.22 o 
 -11   6   9       18.52        9.82      5.49 o 
 -10   6   9       20.08       32.65      8.09 o 
  -9   6   9        5.50        5.78      5.20 o 
  -8   6   9        9.87       12.42      5.49 o 
  -7   6   9       47.81       53.45      9.24 o 
  -6   6   9        5.14       14.16      5.49 o 
  -5   6   9        0.05        3.47      4.04 o 
  -4   6   9       54.71       55.76      8.96 o 
  -3   6   9        1.01        0.87      3.47 o 
  -2   6   9       13.49        8.09      4.91 o 
  -1   6   9       11.45        2.02      4.33 o 
   0   6   9        1.14       -1.73      3.76 o 
   1   6   9       21.56       21.14      3.30 o 
   2   6   9       27.27       23.88      3.67 o 
   3   6   9      103.90      117.83      7.21 o 
   4   6   9       23.10       18.97      4.01 o 
   5   6   9        7.21        6.96      3.33 o 
   6   6   9       96.59       90.79      7.38 o 
   7   6   9        5.41        4.94      5.49 o 
   8   6   9        5.40        4.88      3.89 o 
  -9   7   9       12.83        9.24      6.36 o 
  -8   7   9        5.09       13.87      6.07 o 
  -7   7   9       29.31       36.69      8.96 o 
  -6   7   9       60.13       61.82     10.40 o 
  -5   7   9        7.54       10.69      5.78 o 
  -4   7   9       59.50       72.22     10.98 o 
  -3   7   9       30.65       28.89      7.80 o 
  -2   7   9       16.17       20.80      7.22 o 
  -1   7   9        3.56        6.64      5.20 o 
   0   7   9       12.89       11.56      6.64 o 
   1   7   9        0.12        2.89      4.91 o 
   2   7   9        5.99        9.24      6.07 o 
   3   7   9       37.82       39.29      9.24 o 
   4   7   9       10.29       28.89      8.67 o 
 -20   0  10        0.02       -0.87      4.91 o 
 -19   0  10        8.67       -0.58      4.91 o 
 -18   0  10        6.96        4.62      5.20 o 
 -17   0  10      135.02      153.11     15.31 o 
 -16   0  10       20.82       31.53      4.98 o 
 -15   0  10       85.21       96.50     12.71 o 
 -14   0  10       25.51       24.15      4.16 o 
 -13   0  10      122.17      133.22      5.80 o 
 -12   0  10       99.31      104.00      4.67 o 
 -11   0  10      205.44      201.07      5.87 o 
 -10   0  10      766.59      787.29     12.73 o 
  -9   0  10        6.52        7.42      1.35 o 
  -8   0  10        1.78        1.17      0.88 o 
  -7   0  10      312.79      329.31      6.05 o 
  -6   0  10      152.56      201.32      4.90 o 
  -5   0  10     2085.65     2185.22     25.11 o 
  -4   0  10       28.74       30.23      2.04 o 
  -3   0  10     2205.13     2224.39     25.44 o 
  -2   0  10     1874.13     2132.25     28.27 o 
  -1   0  10      147.73      174.33      4.51 o 
   0   0  10      421.31      404.70      7.55 o 
   1   0  10     1372.96     1583.01     19.82 o 
   2   0  10      205.49      164.13      5.25 o 
   3   0  10        8.06        5.43      1.33 o 
   4   0  10      122.72      118.62      4.51 o 
   5   0  10      300.81      290.31      7.26 o 
   6   0  10        2.23        0.31      1.55 o 
   7   0  10      721.02      708.84     15.22 o 
   8   0  10      117.40      111.46      6.28 o 
   9   0  10        3.89        2.78      2.29 o 
  10   0  10       67.75       65.68      9.78 o 
  11   0  10      326.69      360.35     14.76 o 
  12   0  10       24.49       21.43      5.00 o 
  13   0  10      128.92      142.92     10.73 o 
  14   0  10       32.02       49.19      7.66 o 
  15   0  10       20.83       21.08      8.09 o 
 -20   1  10        8.93       12.84      5.21 o 
 -19   1  10        2.97        0.88      2.88 o 
 -18   1  10        0.72        1.26      2.69 o 
 -17   1  10       26.17       27.11      4.09 o 
 -16   1  10       54.13       53.01      8.95 o 
 -15   1  10      192.84      196.34      7.29 o 
 -14   1  10      202.47      191.93      6.86 o 
 -13   1  10       20.95       25.01      3.75 o 
 -12   1  10      507.86      520.62     11.76 o 
 -11   1  10      149.12      127.24      3.35 o 
 -10   1  10       56.44       52.35      2.18 o 
  -9   1  10        0.56        0.05      0.61 o 
  -8   1  10      229.30      261.26      3.78 o 
  -7   1  10      257.49      258.40      3.80 o 
  -6   1  10        0.02        0.18      0.50 o 
  -5   1  10     1702.02     1689.23     14.33 o 
  -4   1  10       69.67       53.84      2.25 o 
  -3   1  10       93.69      123.79      2.52 o 
  -2   1  10     1975.79     2122.95     17.25 o 
  -1   1  10     1986.48     2095.17     17.19 o 
   0   1  10      616.45      734.87      8.13 o 
   1   1  10      701.38      716.70      7.87 o 
   2   1  10       56.12       54.36      2.08 o 
   3   1  10       52.59       41.95      1.95 o 
   4   1  10      562.94      579.72      7.92 o 
   5   1  10      918.18      903.59     10.91 o 
   6   1  10       27.55       22.07      1.94 o 
   7   1  10      360.99      337.94      6.98 o 
   8   1  10      109.08      110.25      4.38 o 
   9   1  10       50.54       40.26      3.45 o 
  10   1  10      545.21      552.90     11.33 o 
  11   1  10       39.98       41.33      4.31 o 
  12   1  10        9.40        4.93      2.56 o 
  13   1  10       11.46        5.55      4.32 o 
  14   1  10       89.45       97.50      7.94 o 
 -20   2  10        3.98        0.88      3.38 o 
 -19   2  10      115.56      118.78      8.49 o 
 -18   2  10       12.00        4.87      3.35 o 
 -17   2  10       25.50       24.53      4.29 o 
 -16   2  10       52.58       50.58      4.71 o 
 -15   2  10        9.06        6.70      2.37 o 
 -14   2  10      113.16      104.95      5.88 o 
 -13   2  10       89.48       84.57      4.96 o 
 -12   2  10      331.82      333.40      8.60 o 
 -11   2  10      152.04      148.09      6.34 o 
 -10   2  10      537.75      543.67      9.83 o 
  -9   2  10      113.02      124.08      3.11 o 
  -8   2  10      106.86      101.11      2.45 o 
  -7   2  10      105.49      101.24      2.37 o 
  -6   2  10      226.76      217.99      4.56 o 
  -5   2  10        4.77        2.83      0.69 o 
  -4   2  10     1301.56     1349.86     11.89 o 
  -3   2  10        0.03       -0.55      0.55 o 
  -2   2  10       43.59       47.05      2.29 o 
  -1   2  10      295.52      318.95      4.81 o 
   0   2  10       13.69       10.76      1.30 o 
   1   2  10      688.96      723.82      8.51 o 
   2   2  10      453.27      473.90      6.12 o 
   3   2  10       31.55       40.43      2.10 o 
   4   2  10      124.82      131.70      3.74 o 
   5   2  10      330.77      316.63      6.66 o 
   6   2  10        2.98        2.10      1.42 o 
   7   2  10      207.70      187.43      5.82 o 
   8   2  10        8.56        7.60      1.95 o 
   9   2  10       18.72       13.36      3.00 o 
  10   2  10        9.22        9.91      2.99 o 
  11   2  10       18.09       26.14      4.22 o 
  12   2  10        5.12        6.95      3.54 o 
  13   2  10       43.69       56.78      6.26 o 
  14   2  10        0.21       -0.43      3.68 o 
 -19   3  10        0.09        1.67      3.45 o 
 -18   3  10        0.02       -0.41      3.00 o 
 -17   3  10        2.22        6.15      3.31 o 
 -16   3  10        0.70        1.02      2.63 o 
 -15   3  10        0.00       -1.87      2.32 o 
 -14   3  10        0.07       -0.34      2.13 o 
 -13   3  10        8.13        6.43      2.30 o 
 -12   3  10       45.47       46.61      4.24 o 
 -11   3  10        0.06        1.52      1.67 o 
 -10   3  10        0.54        0.26      1.07 o 
  -9   3  10      318.71      308.89      8.90 o 
  -8   3  10       54.99       51.29      3.57 o 
  -7   3  10       81.45       80.93      3.64 o 
  -6   3  10      392.66      404.74      6.82 o 
  -5   3  10       83.44       85.69      2.88 o 
  -4   3  10       33.33       31.47      1.84 o 
  -3   3  10       16.37       13.27      1.40 o 
  -2   3  10       97.58       81.88      2.83 o 
  -1   3  10       39.67       31.65      2.59 o 
   0   3  10       39.17       35.15      1.75 o 
   1   3  10        2.54        2.89      1.01 o 
   2   3  10       59.14       54.18      2.46 o 
   3   3  10       29.85       31.38      2.46 o 
   4   3  10      151.74      146.48      5.46 o 
   5   3  10       18.77       20.52      2.61 o 
   6   3  10        5.82        4.04      1.90 o 
   7   3  10       23.82       24.19      3.58 o 
   8   3  10        2.47        2.65      2.26 o 
   9   3  10       91.70      104.21      9.17 o 
  10   3  10       99.46       99.34      8.59 o 
  11   3  10        0.21       -1.44      2.91 o 
  12   3  10       11.69        9.53      4.29 o 
  13   3  10       32.24       29.07      6.36 o 
 -18   4  10       11.81        9.35      4.44 o 
 -17   4  10       13.14        7.74      3.85 o 
 -16   4  10        2.63        2.80      4.38 o 
 -15   4  10       43.94       39.77      4.91 o 
 -14   4  10        0.47       -0.82      2.11 o 
 -13   4  10       28.15       23.78      3.71 o 
 -12   4  10       96.87       95.68      6.82 o 
 -11   4  10        1.88       -0.23      1.85 o 
 -10   4  10       67.15       84.42      8.78 o 
  -9   4  10        0.15       -1.14      1.41 o 
  -8   4  10       66.06       71.98      3.85 o 
  -7   4  10        4.67        3.46      1.49 o 
  -6   4  10      102.58      110.65      4.07 o 
  -5   4  10        1.65        2.26      0.98 o 
  -4   4  10       25.88       19.72      2.77 o 
  -3   4  10      244.98      211.81      4.27 o 
  -2   4  10       92.37       80.23      2.77 o 
  -1   4  10     1018.97     1010.44     21.97 o 
   0   4  10       67.80       58.84      3.73 o 
   1   4  10       51.33       46.62      3.19 o 
   2   4  10      143.89      156.72      5.38 o 
   3   4  10       67.84       71.93      5.09 o 
   4   4  10       14.30       14.80      2.83 o 
   5   4  10      105.77      103.68     10.26 o 
   6   4  10        1.44        0.94      2.34 o 
   7   4  10      106.42       98.86      9.24 o 
   8   4  10       14.04       19.86      4.37 o 
   9   4  10       83.52       99.52      8.39 o 
  10   4  10        0.05        4.91      3.61 o 
  11   4  10        5.92        8.42      4.39 o 
  12   4  10        2.93        5.87      4.39 o 
 -16   5  10        7.35        1.15      3.78 o 
 -15   5  10        6.01        2.88      3.57 o 
 -14   5  10       18.39       18.08      5.63 o 
 -13   5  10      155.35      160.83      9.23 o 
 -12   5  10       16.43       21.10      6.93 o 
 -11   5  10       88.61       97.35      6.51 o 
 -10   5  10       51.03       61.86      5.07 o 
  -9   5  10       74.16       64.42      9.53 o 
  -8   5  10       28.50        6.64      4.33 o 
  -7   5  10       17.52       10.40      4.91 o 
  -6   5  10       37.41       34.67      6.93 o 
  -5   5  10        0.27       -2.60      2.89 o 
  -4   5  10       40.78       43.91      7.80 o 
  -3   5  10      424.57      410.52     20.22 o 
  -2   5  10       31.77       31.76      2.80 o 
  -1   5  10        0.98        1.96      1.87 o 
   0   5  10      208.41      209.41      7.83 o 
   1   5  10       48.10       60.36      4.76 o 
   2   5  10      188.09      195.10      8.39 o 
   3   5  10      277.73      280.88      9.38 o 
   4   5  10        0.46        0.91      1.87 o 
   5   5  10       15.42       12.50      2.70 o 
   6   5  10      124.72      141.33      9.68 o 
   7   5  10       60.20       70.20     11.84 o 
   8   5  10       52.59       56.46     11.41 o 
   9   5  10        0.18       -0.45      3.26 o 
  10   5  10        3.18        8.19      4.15 o 
 -13   6  10       48.89       52.29     10.69 o 
 -12   6  10       44.76       43.62      9.24 o 
 -11   6  10        0.37       -2.60      4.04 o 
 -10   6  10       66.31       68.47     10.98 o 
  -9   6  10        2.89        6.36      5.78 o 
  -8   6  10      209.93      237.18     17.33 o 
  -7   6  10       46.26       52.87      9.53 o 
  -6   6  10       41.18       32.65      7.80 o 
  -5   6  10       55.24       59.80      9.53 o 
  -4   6  10        8.54       10.98      5.49 o 
  -3   6  10        5.32        1.44      3.76 o 
  -2   6  10       43.59       43.91      8.38 o 
  -1   6  10      126.49      132.89     13.00 o 
   0   6  10       21.60       16.47      5.78 o 
   1   6  10        7.48        9.19      2.34 o 
   2   6  10       33.14       46.06      4.90 o 
   3   6  10      164.19      186.42      8.97 o 
   4   6  10      126.06      163.31      7.40 o 
   5   6  10       11.39       11.21      2.77 o 
   6   6  10       80.52       77.49      5.66 o 
   7   6  10        0.01       -1.43      3.19 o 
  -9   7  10       80.77       76.56     12.13 o 
  -8   7  10       45.40       47.96      9.82 o 
  -7   7  10        1.00       -0.87      4.62 o 
  -6   7  10        3.57       -0.29      4.62 o 
  -5   7  10       64.72       66.45     10.69 o 
  -4   7  10        1.58        2.60      4.91 o 
  -3   7  10      160.76      163.80     15.31 o 
  -2   7  10       25.23       23.11      7.80 o 
  -1   7  10       25.32       10.40      6.36 o 
   0   7  10       14.28        4.91      5.78 o 
   1   7  10       55.89       84.07     12.13 o 
   2   7  10        0.02        0.00      4.91 o 
   3   7  10       20.20       22.53      8.09 o 
 -20   1  11        0.01       -2.60      4.49 o 
 -19   1  11       87.46       82.60     14.59 o 
 -18   1  11       38.79       30.94      4.65 o 
 -17   1  11       35.05       27.11      6.21 o 
 -16   1  11        0.74       -0.37      2.16 o 
 -15   1  11        0.10       -1.73      1.77 o 
 -14   1  11        3.71        1.77      1.86 o 
 -13   1  11        0.02        1.43      1.76 o 
 -12   1  11        8.27        8.73      1.85 o 
 -11   1  11       70.41       72.89      3.23 o 
 -10   1  11        3.42        1.78      0.89 o 
  -9   1  11      113.05      102.81      2.53 o 
  -8   1  11       84.72      109.22      2.50 o 
  -7   1  11      129.18      123.27      2.62 o 
  -6   1  11      309.50      314.27      4.31 o 
  -5   1  11      218.35      223.81      3.67 o 
  -4   1  11       23.55       18.54      1.23 o 
  -3   1  11       13.31       11.81      1.41 o 
  -2   1  11        2.87        5.29      0.82 o 
  -1   1  11        0.15       -0.08      0.59 o 
   0   1  11       98.76      114.10      2.76 o 
   1   1  11      253.59      251.45      4.42 o 
   2   1  11        4.43        4.06      1.10 o 
   3   1  11      343.11      345.36      5.82 o 
   4   1  11       96.18      100.94      3.34 o 
   5   1  11      200.26      204.81      4.73 o 
   6   1  11        0.01        0.61      1.19 o 
   7   1  11       78.28       68.90      4.13 o 
   8   1  11       54.22       64.04      4.08 o 
   9   1  11        5.87        3.65      1.97 o 
  10   1  11        0.00        0.47      2.08 o 
  11   1  11       42.87       39.06      4.45 o 
  12   1  11        4.65        7.40      2.91 o 
  13   1  11       25.61       19.41      4.33 o 
  14   1  11        3.03       -1.08      3.18 o 
 -20   2  11        0.21        0.53      3.28 o 
 -19   2  11       15.66       18.01      4.46 o 
 -18   2  11      130.00      127.95      8.44 o 
 -17   2  11       96.03      100.60      8.97 o 
 -16   2  11       83.80       86.47      6.64 o 
 -15   2  11        7.68       10.96      2.72 o 
 -14   2  11       22.79       21.20      3.14 o 
 -13   2  11        1.73        0.28      1.72 o 
 -12   2  11        2.06        0.72      1.58 o 
 -11   2  11      140.40      142.16      5.61 o 
 -10   2  11      160.92      159.57      6.42 o 
  -9   2  11      359.60      384.13      5.55 o 
  -8   2  11       22.19       23.51      1.51 o 
  -7   2  11      742.98      740.58      8.39 o 
  -6   2  11     1609.09     1634.23     19.63 o 
  -5   2  11      270.47      262.26      3.95 o 
  -4   2  11       17.09       12.85      1.12 o 
  -3   2  11      505.00      517.68      6.62 o 
  -2   2  11      119.80      108.18      2.74 o 
  -1   2  11      291.50      283.21      5.31 o 
   0   2  11      627.19      614.60      7.63 o 
   1   2  11      193.95      187.65      6.28 o 
   2   2  11        0.29        0.62      0.80 o 
   3   2  11      391.98      387.61      6.80 o 
   4   2  11     1100.78     1078.37     13.40 o 
   5   2  11      466.98      470.79     11.02 o 
   6   2  11      708.20      681.29     13.20 o 
   7   2  11      271.58      262.87     13.93 o 
   8   2  11      453.47      439.55     12.31 o 
   9   2  11       10.89       11.84      3.09 o 
  10   2  11       81.82       97.70     13.36 o 
  11   2  11       14.31       15.01      3.79 o 
  12   2  11        1.01        1.46      2.80 o 
  13   2  11        8.07        3.79      3.31 o 
 -19   3  11       77.32       71.07      7.22 o 
 -18   3  11       28.83       36.09      5.54 o 
 -17   3  11       82.21       77.18      6.84 o 
 -16   3  11       93.82      114.69      7.57 o 
 -15   3  11       98.35      110.70     13.33 o 
 -14   3  11       96.77      102.59      6.60 o 
 -13   3  11        0.33        0.03      1.81 o 
 -12   3  11       29.38       29.44      3.34 o 
 -11   3  11        6.43        6.27      1.98 o 
 -10   3  11      663.74      672.97     12.56 o 
  -9   3  11        4.38        3.85      1.75 o 
  -8   3  11      712.33      742.95     16.86 o 
  -7   3  11      641.51      619.55      9.42 o 
  -6   3  11      478.93      461.86     11.23 o 
  -5   3  11      316.79      329.00      6.09 o 
  -4   3  11      638.35      655.30      9.37 o 
  -3   3  11       79.65       78.82      2.90 o 
  -2   3  11       24.51       23.98      1.87 o 
  -1   3  11      214.22      224.07      4.11 o 
   0   3  11      318.68      341.42      5.68 o 
   1   3  11     1682.47     1703.78     19.79 o 
   2   3  11        0.06       -0.18      1.09 o 
   3   3  11      851.19      849.94     14.38 o 
   4   3  11       16.40       12.82      2.93 o 
   5   3  11       54.22       52.86      5.25 o 
   6   3  11       16.78       12.93      4.17 o 
   7   3  11        8.72        8.14      2.77 o 
   8   3  11       81.35       71.17      6.72 o 
   9   3  11      174.94      178.50     12.11 o 
  10   3  11       28.44       24.54      6.50 o 
  11   3  11      147.52      145.80     15.60 o 
  12   3  11       41.33       59.28      7.97 o 
 -18   4  11       19.37       21.33      9.10 o 
 -17   4  11       29.54       30.70      4.98 o 
 -16   4  11       48.61       49.49      5.68 o 
 -15   4  11       75.83       58.91      5.82 o 
 -14   4  11        2.06        0.24      2.57 o 
 -13   4  11      105.56      114.52      6.71 o 
 -12   4  11      215.23      198.34      8.88 o 
 -11   4  11       24.65       30.57      3.89 o 
 -10   4  11       22.09       20.11      3.72 o 
  -9   4  11       30.90       29.56      2.92 o 
  -8   4  11       59.45       55.13      3.52 o 
  -7   4  11      110.25      119.58      4.65 o 
  -6   4  11       26.98       24.35      2.36 o 
  -5   4  11        4.02        5.39      1.15 o 
  -4   4  11      853.73      825.47     10.88 o 
  -3   4  11      845.89      861.07     11.34 o 
  -2   4  11        0.05       -1.54      1.54 o 
  -1   4  11      841.31      857.22     20.89 o 
   0   4  11      101.39      101.85      5.72 o 
   1   4  11       23.62       22.98      2.64 o 
   2   4  11      351.03      364.12      8.60 o 
   3   4  11       30.83       38.31      3.77 o 
   4   4  11        4.16        2.38      2.16 o 
   5   4  11       27.85       20.87      4.10 o 
   6   4  11       62.18       51.17      9.82 o 
   7   4  11       13.61        9.60      3.61 o 
   8   4  11      180.98      189.36     10.76 o 
   9   4  11       61.18       52.85      6.93 o 
  10   4  11        6.75        9.24      3.79 o 
  11   4  11       15.19       14.46      4.79 o 
 -16   5  11       16.65       22.32      5.26 o 
 -15   5  11       12.20       12.27      4.28 o 
 -14   5  11        9.61        6.22      3.76 o 
 -13   5  11       28.42       32.22      9.82 o 
 -12   5  11        0.15        2.90      2.83 o 
 -11   5  11       37.17       33.37      7.66 o 
 -10   5  11       18.58       18.78      6.36 o 
  -9   5  11        2.63        4.33      4.62 o 
  -8   5  11       25.47       15.89      5.78 o 
  -7   5  11        0.05        0.58      3.47 o 
  -6   5  11      141.52      158.60     13.29 o 
  -5   5  11      112.05      106.02     11.56 o 
  -4   5  11        0.15        2.89      3.76 o 
  -3   5  11       22.39       22.24      6.36 o 
  -2   5  11       10.08        5.19      1.97 o 
  -1   5  11      159.81      174.39      7.06 o 
   0   5  11      313.01      310.11      9.97 o 
   1   5  11        1.82        3.52      2.40 o 
   2   5  11       55.68       53.89     13.43 o 
   3   5  11        4.30        5.23      5.49 o 
   4   5  11       10.25        8.86      3.23 o 
   5   5  11        0.19        0.66      3.47 o 
   6   5  11        8.21        5.03      3.19 o 
   7   5  11        4.97        3.48      3.10 o 
   8   5  11        8.18        6.10      3.63 o 
   9   5  11       26.87       26.42      8.23 o 
 -13   6  11       13.03       12.42      6.93 o 
 -12   6  11       11.62       11.84      6.07 o 
 -11   6  11        7.73        8.67      5.78 o 
 -10   6  11       24.90       35.82      8.67 o 
  -9   6  11       34.13       25.13      7.51 o 
  -8   6  11       30.36       39.00      8.67 o 
  -7   6  11        1.82       -2.02      4.04 o 
  -6   6  11        0.03       -3.18      3.18 o 
  -5   6  11        2.86        0.58      4.04 o 
  -4   6  11        0.34       -1.16      4.33 o 
  -3   6  11       16.10        5.20      5.20 o 
  -2   6  11       24.52       18.49      6.64 o 
  -1   6  11       22.25       24.85      6.93 o 
   0   6  11        1.65        3.47      4.33 o 
   1   6  11        6.68        4.18      2.45 o 
   2   6  11        4.56        2.21      2.67 o 
   3   6  11       23.68       20.96      4.16 o 
   4   6  11        0.22        0.12      2.77 o 
   5   6  11        0.14       -1.16      2.67 o 
   6   6  11       11.97       15.16      4.54 o 
  -8   7  11        3.35        3.18      5.78 o 
  -7   7  11        0.81       -4.04      4.91 o 
  -6   7  11        1.99       -1.44      4.62 o 
  -5   7  11       11.08        3.47      5.49 o 
  -4   7  11        8.41       11.27      6.64 o 
  -3   7  11       60.80       69.34     11.56 o 
  -2   7  11        4.18        2.02      5.20 o 
  -1   7  11        6.56        9.24      6.07 o 
   0   7  11       60.60       58.93     11.27 o 
   1   7  11        0.40        2.60      5.20 o 
 -20   0  12        3.37        8.09      6.64 o 
 -19   0  12       11.11        6.93      6.36 o 
 -18   0  12        6.46       -1.73      4.62 o 
 -17   0  12        6.74        0.58      4.91 o 
 -16   0  12      172.04      151.09     14.73 o 
 -15   0  12        2.45        1.43      2.55 o 
 -14   0  12      446.05      470.84     26.29 o 
 -13   0  12       52.96       58.84      5.48 o 
 -12   0  12      262.90      261.45      7.21 o 
 -11   0  12       44.56       46.74      3.27 o 
 -10   0  12       93.57      100.56      4.30 o 
  -9   0  12       20.38       17.84      2.08 o 
  -8   0  12      213.80      207.57      5.02 o 
  -7   0  12      391.03      420.47      8.17 o 
  -6   0  12        0.73        1.13      0.93 o 
  -5   0  12      723.86      741.81     11.54 o 
  -4   0  12      127.35      176.75      6.30 o 
  -3   0  12     1685.93     1719.72     21.40 o 
  -2   0  12      697.80      687.04     11.01 o 
  -1   0  12     1620.07     1624.30     20.69 o 
   0   0  12       84.66      116.25      4.29 o 
   1   0  12     1836.23     1777.41     22.75 o 
   2   0  12     1346.84     1322.75     18.52 o 
   3   0  12      215.06      235.56      6.53 o 
   4   0  12      428.54      416.28     10.66 o 
   5   0  12        1.38       -0.87      1.47 o 
   6   0  12      451.32      440.56     11.71 o 
   7   0  12      547.86      515.45     21.39 o 
   8   0  12       18.48       19.05      3.48 o 
   9   0  12      100.31      109.22      8.67 o 
  10   0  12       52.93       64.01     12.13 o 
  11   0  12       15.82       19.13      5.34 o 
  12   0  12       48.09       48.98      7.32 o 
  13   0  12       59.64       48.46      7.45 o 
 -20   1  12       25.92       19.79      6.13 o 
 -19   1  12       17.18       15.89      5.31 o 
 -18   1  12       27.54       28.85      4.55 o 
 -17   1  12        1.00       -2.21      2.21 o 
 -16   1  12       10.31        8.54      2.83 o 
 -15   1  12       17.14       13.23      3.22 o 
 -14   1  12        8.34        4.82      2.06 o 
 -13   1  12      655.88      676.23     13.26 o 
 -12   1  12      250.21      247.82      6.49 o 
 -11   1  12      543.10      552.70     11.50 o 
 -10   1  12        0.41        0.64      0.94 o 
  -9   1  12       84.16       81.48      2.61 o 
  -8   1  12       29.27       32.73      1.64 o 
  -7   1  12       22.05       19.01      1.34 o 
  -6   1  12      212.75      223.31      3.89 o 
  -5   1  12      871.96      873.39      9.05 o 
  -4   1  12      247.58      281.32      4.37 o 
  -3   1  12        2.06       -0.58      0.72 o 
  -2   1  12     1327.76     1359.74     12.64 o 
  -1   1  12       88.84      102.90      2.73 o 
   0   1  12      861.28      883.17      9.54 o 
   1   1  12       35.79       36.74      1.94 o 
   2   1  12      374.47      361.93      6.00 o 
   3   1  12        0.01       -0.91      0.91 o 
   4   1  12      934.32      919.02     11.33 o 
   5   1  12      333.14      324.08      7.97 o 
   6   1  12      104.93       99.85      4.56 o 
   7   1  12       28.58       25.65      2.82 o 
   8   1  12       45.21       33.38      3.25 o 
   9   1  12      175.59      187.19      6.77 o 
  10   1  12       45.59       52.04      4.84 o 
  11   1  12       24.64       24.37      4.25 o 
  12   1  12       11.72        5.10      3.41 o 
  13   1  12       30.86       33.62      6.43 o 
 -20   2  12        1.64        1.69      3.54 o 
 -19   2  12        1.09       -0.09      3.08 o 
 -18   2  12        2.93        1.72      3.05 o 
 -17   2  12       10.14        7.25      3.25 o 
 -16   2  12       89.56       74.69     10.99 o 
 -15   2  12        8.39        7.00      4.09 o 
 -14   2  12       93.75       84.95      5.22 o 
 -13   2  12       82.76       92.62      5.26 o 
 -12   2  12      170.78      172.34      6.49 o 
 -11   2  12      473.94      481.48     10.52 o 
 -10   2  12      104.87      107.03      4.20 o 
  -9   2  12      207.48      210.80      4.75 o 
  -8   2  12      255.62      274.93      4.71 o 
  -7   2  12      257.15      252.82      4.91 o 
  -6   2  12       96.38       85.28      2.46 o 
  -5   2  12      808.06      809.75      9.01 o 
  -4   2  12      137.28      135.45      3.93 o 
  -3   2  12      190.40      196.79      4.24 o 
  -2   2  12       78.08       75.20      2.52 o 
  -1   2  12      233.54      234.50      5.00 o 
   0   2  12      199.58      213.52      4.83 o 
   1   2  12       37.27       42.45      2.39 o 
   2   2  12       61.62       52.69      2.72 o 
   3   2  12       25.77       22.29      2.37 o 
   4   2  12       46.63       47.61      3.25 o 
   5   2  12      431.94      467.05     10.53 o 
   6   2  12      201.57      202.83      9.81 o 
   7   2  12       59.44       63.74      4.64 o 
   8   2  12       30.75       30.52      4.16 o 
   9   2  12       17.55       11.70      3.22 o 
  10   2  12       34.63       44.55      5.38 o 
  11   2  12        0.31       -0.17      2.70 o 
  12   2  12        7.46        5.08      3.44 o 
  13   2  12       13.24       17.94      5.44 o 
 -19   3  12        3.80        5.29      3.77 o 
 -18   3  12       15.22        7.84      3.75 o 
 -17   3  12        6.08        5.59      3.21 o 
 -16   3  12       30.93       34.66      4.91 o 
 -15   3  12       17.72       15.45      3.49 o 
 -14   3  12        0.98        0.32      2.25 o 
 -13   3  12       14.27       15.24      2.74 o 
 -12   3  12       16.07       17.80      2.93 o 
 -11   3  12       47.08       40.15      3.57 o 
 -10   3  12        0.41        0.97      1.64 o 
  -9   3  12      334.61      321.53      8.10 o 
  -8   3  12       35.77       37.07      4.03 o 
  -7   3  12      838.71      801.87     11.54 o 
  -6   3  12       29.74       24.05      2.05 o 
  -5   3  12       56.81       63.30      2.87 o 
  -4   3  12      526.53      507.93      8.82 o 
  -3   3  12      177.27      175.90      4.52 o 
  -2   3  12       41.55       41.73      1.71 o 
  -1   3  12      585.60      591.34      8.05 o 
   0   3  12      234.80      215.03      5.33 o 
   1   3  12      208.15      207.19     12.18 o 
   2   3  12      259.07      225.47      8.17 o 
   3   3  12        1.74        3.02      1.72 o 
   4   3  12      228.19      236.82     10.63 o 
   5   3  12       50.48       47.01      5.26 o 
   6   3  12      187.95      198.59      8.37 o 
   7   3  12       46.92       59.67      5.42 o 
   8   3  12       20.65       29.22      4.26 o 
   9   3  12        9.43        5.74      2.97 o 
  10   3  12       95.24       84.56      8.80 o 
  11   3  12       52.68       38.16     11.56 o 
  12   3  12       31.55       18.55      5.48 o 
 -17   4  12       10.25        8.23      3.78 o 
 -16   4  12       24.71       15.54      3.99 o 
 -15   4  12       12.50        9.66      3.52 o 
 -14   4  12      106.01      113.56      7.05 o 
 -13   4  12        0.94        5.28      2.75 o 
 -12   4  12      100.29      100.99      8.54 o 
 -11   4  12        5.64        2.73      2.27 o 
 -10   4  12       37.59       43.80      4.10 o 
  -9   4  12      165.25      168.79      6.67 o 
  -8   4  12        9.34       12.56      2.15 o 
  -7   4  12       37.22       34.30      2.87 o 
  -6   4  12       50.49       41.07      4.42 o 
  -5   4  12       25.30       29.26      2.54 o 
  -4   4  12       84.41       72.68      4.09 o 
  -3   4  12      574.48      579.19     10.69 o 
  -2   4  12        3.10        1.99      1.53 o 
  -1   4  12      552.44      511.71     10.22 o 
   0   4  12       11.90       10.43      2.17 o 
   1   4  12       27.82       29.03      3.39 o 
   2   4  12        9.76        6.86      2.37 o 
   3   4  12      142.87      136.52      9.43 o 
   4   4  12        2.80        5.15      2.34 o 
   5   4  12       21.06       22.41     10.26 o 
   6   4  12        0.04        0.52      2.71 o 
   7   4  12       10.42        8.19      5.34 o 
   8   4  12       94.94       99.05      8.61 o 
   9   4  12        7.21        3.79      3.41 o 
  10   4  12       12.93       10.93      4.28 o 
 -15   5  12        3.50        0.34      3.16 o 
 -14   5  12        1.10       -1.82      2.91 o 
 -13   5  12       10.02       10.48      3.66 o 
 -12   5  12       85.54       90.92      6.84 o 
 -11   5  12       48.13       55.76      9.82 o 
 -10   5  12       38.65       41.02      8.67 o 
  -9   5  12      194.65      219.85     16.76 o 
  -8   5  12       91.08       75.98     10.69 o 
  -7   5  12      124.30      132.89     13.00 o 
  -6   5  12       13.23       11.27      5.20 o 
  -5   5  12       39.18       44.20      8.67 o 
  -4   5  12       46.64       32.36      7.51 o 
  -3   5  12        0.60        4.04      4.04 o 
  -2   5  12      190.69      195.51     13.00 o 
  -1   5  12       15.06       15.07      3.01 o 
   0   5  12       29.64       34.47      4.24 o 
   1   5  12        7.56        2.77      2.40 o 
   2   5  12      231.56      258.31     10.41 o 
   3   5  12        2.05        2.40      3.32 o 
   4   5  12       34.01       27.72      7.51 o 
   5   5  12       16.53       14.00      4.06 o 
   6   5  12       61.65       64.61      6.95 o 
   7   5  12       10.85        9.84      4.10 o 
   8   5  12       24.97       27.18      5.39 o 
 -12   6  12      183.07      195.00     17.62 o 
 -11   6  12        2.07       -0.29      4.62 o 
 -10   6  12       39.96       33.80      8.67 o 
  -9   6  12        5.83       -2.02      4.04 o 
  -8   6  12        0.27        4.62      4.91 o 
  -7   6  12       37.98       36.11      8.67 o 
  -6   6  12      107.23      108.62     13.00 o 
  -5   6  12       58.24       63.85     10.69 o 
  -4   6  12      145.40      151.96     14.73 o 
  -3   6  12        4.85       15.02      6.36 o 
  -2   6  12       10.97        8.09      5.49 o 
  -1   6  12       81.49       74.82     11.56 o 
   0   6  12       11.40       28.31      7.80 o 
   1   6  12        8.00        4.91      5.49 o 
   2   6  12        0.00       -1.97      2.49 o 
   3   6  12       45.70       44.23      6.21 o 
   4   6  12        2.82       -2.00      3.76 o 
   5   6  12      102.36      107.82      8.50 o 
  -7   7  12       52.33       67.31     11.84 o 
  -6   7  12        1.75        6.07      5.78 o 
  -5   7  12       59.37       58.36     11.27 o 
  -4   7  12       13.65       19.93      7.51 o 
  -3   7  12        9.65        6.07      5.78 o 
  -2   7  12       30.65       20.80      7.51 o 
  -1   7  12       28.26       32.07      8.67 o 
   0   7  12       50.64       62.98     11.56 o 
 -20   1  13       30.81       26.46      9.24 o 
 -19   1  13        0.90       -3.40      3.40 o 
 -18   1  13       45.75       54.16      7.86 o 
 -17   1  13       31.75       22.30      4.03 o 
 -16   1  13        4.88        3.66      2.95 o 
 -15   1  13       16.90       18.87      6.42 o 
 -14   1  13       16.62       17.64      3.33 o 
 -13   1  13        6.82        2.65      1.93 o 
 -12   1  13       10.24       13.92      2.49 o 
 -11   1  13        3.12        3.54      1.53 o 
 -10   1  13        6.86        7.05      1.42 o 
  -9   1  13       34.43       33.29      2.19 o 
  -8   1  13       28.92       32.30      1.99 o 
  -7   1  13      326.59      325.80      5.05 o 
  -6   1  13      129.48      140.48      3.17 o 
  -5   1  13      265.76      262.39      4.39 o 
  -4   1  13       45.99       45.64      1.99 o 
  -3   1  13     1193.68     1205.29     11.75 o 
  -2   1  13      743.11      711.62      8.20 o 
  -1   1  13        6.69        6.87      1.12 o 
   0   1  13      527.77      521.03      6.94 o 
   1   1  13      196.58      193.21      4.76 o 
   2   1  13      330.79      301.04      5.64 o 
   3   1  13      198.77      180.46      4.51 o 
   4   1  13       15.56       14.84      1.83 o 
   5   1  13      135.12      128.72      7.61 o 
   6   1  13       47.51       42.16      3.48 o 
   7   1  13       55.05       63.05      4.16 o 
   8   1  13       61.46       58.47      4.84 o 
   9   1  13       86.72       88.18      8.87 o 
  10   1  13        7.18        4.60      4.76 o 
  11   1  13       18.85       19.88      4.22 o 
  12   1  13        1.58        0.63      3.10 o 
 -19   2  13       45.15       47.32      6.15 o 
 -18   2  13        0.92        0.52      2.92 o 
 -17   2  13      158.78      174.53      9.23 o 
 -16   2  13        0.82        0.73      2.89 o 
 -15   2  13      188.96      208.08      9.26 o 
 -14   2  13       16.81       19.31      3.02 o 
 -13   2  13        0.87        1.32      1.77 o 
 -12   2  13       91.34       80.04      4.78 o 
 -11   2  13       11.51        7.89      2.10 o 
 -10   2  13     1030.45     1045.91     16.88 o 
  -9   2  13       85.73       84.76      4.72 o 
  -8   2  13      874.13      857.96     16.99 o 
  -7   2  13      388.85      365.55      5.63 o 
  -6   2  13      724.30      690.46      8.37 o 
  -5   2  13       17.37       17.31      1.49 o 
  -4   2  13      793.58      795.59     10.05 o 
  -3   2  13      240.77      228.24      6.70 o 
  -2   2  13        5.57        9.82      1.49 o 
  -1   2  13        9.77        8.10      1.58 o 
   0   2  13      875.63      863.62     12.51 o 
   1   2  13      211.64      217.94      5.73 o 
   2   2  13      432.07      440.00      8.93 o 
   3   2  13       36.88       39.47      3.46 o 
   4   2  13        9.12       11.20      2.40 o 
   5   2  13      131.43      121.91      5.72 o 
   6   2  13       29.32       26.57      5.05 o 
   7   2  13       80.01       83.63      6.22 o 
   8   2  13       61.74       58.39      5.60 o 
   9   2  13       36.64       29.07      4.42 o 
  10   2  13       42.30       38.86      5.25 o 
  11   2  13       39.90       42.36      5.68 o 
  12   2  13        0.06       -1.55      3.05 o 
 -19   3  13       33.00       38.68      7.20 o 
 -18   3  13      165.93      196.62     10.18 o 
 -17   3  13        1.53       -0.30      2.90 o 
 -16   3  13      112.74      126.10     16.17 o 
 -15   3  13       47.78       32.69      4.55 o 
 -14   3  13      107.68      116.79      7.09 o 
 -13   3  13       72.94       80.34      5.22 o 
 -12   3  13      140.43      163.30      6.76 o 
 -11   3  13        5.93        7.64      2.16 o 
 -10   3  13      139.43      147.80      5.99 o 
  -9   3  13       93.72      111.26      5.08 o 
  -8   3  13       36.18       40.79      3.34 o 
  -7   3  13     1249.78     1207.04     18.06 o 
  -6   3  13       28.95       17.30      2.45 o 
  -5   3  13      798.01      761.25     12.99 o 
  -4   3  13       16.90       11.34      2.75 o 
  -3   3  13      509.71      507.84     10.08 o 
  -2   3  13       80.57       75.83      3.95 o 
  -1   3  13      396.75      415.92      9.13 o 
   0   3  13       84.22       79.94      4.29 o 
   1   3  13       63.86       67.15      4.14 o 
   2   3  13       92.37       82.91      6.63 o 
   3   3  13        1.31        3.99      1.92 o 
   4   3  13      424.05      416.78     11.73 o 
   5   3  13       25.37       25.02      3.64 o 
   6   3  13       80.23       78.88      6.00 o 
   7   3  13      164.62      159.01      9.51 o 
   8   3  13       29.33       34.73      4.70 o 
   9   3  13       61.71       69.92      6.43 o 
  10   3  13        7.84        6.64      3.88 o 
  11   3  13        1.54        7.48      4.51 o 
 -17   4  13       69.47       66.98      6.80 o 
 -16   4  13       12.91       12.76      3.78 o 
 -15   4  13       46.29       44.82      5.25 o 
 -14   4  13        0.20        3.92      2.84 o 
 -13   4  13       73.84       95.92      6.47 o 
 -12   4  13        9.29        4.36      2.52 o 
 -11   4  13      128.62      136.67      9.81 o 
 -10   4  13        1.56       -0.84      2.24 o 
  -9   4  13       56.38       66.55      4.78 o 
  -8   4  13      141.14      131.54      7.24 o 
  -7   4  13      151.81      157.10      7.77 o 
  -6   4  13      142.20      149.70      5.38 o 
  -5   4  13       73.90       76.31      4.04 o 
  -4   4  13       17.86        9.86      2.01 o 
  -3   4  13       11.50        6.55      2.84 o 
  -2   4  13      231.65      246.31      7.41 o 
  -1   4  13        3.09        2.86      3.07 o 
   0   4  13      180.86      170.64     13.26 o 
   1   4  13        3.56        1.53      3.18 o 
   2   4  13      127.92      143.19      6.70 o 
   3   4  13       12.32       13.86      2.94 o 
   4   4  13      131.75      148.87     12.55 o 
   5   4  13        0.15        3.20      4.91 o 
   6   4  13       11.64       18.80      4.37 o 
   7   4  13        4.03        0.98      3.76 o 
   8   4  13        0.01       -2.39      3.04 o 
   9   4  13       23.30       25.52      5.80 o 
 -15   5  13        4.95       -0.72      3.54 o 
 -14   5  13        6.27       10.80      3.95 o 
 -13   5  13        3.91       -3.47      3.76 o 
 -12   5  13       15.95       19.36      7.51 o 
 -11   5  13        0.09       -1.73      4.33 o 
 -10   5  13      189.92      210.89     16.76 o 
  -9   5  13       35.52       53.73      9.82 o 
  -8   5  13       18.15       10.40      5.78 o 
  -7   5  13       10.81       10.40      4.91 o 
  -6   5  13        1.88        2.31      4.33 o 
  -5   5  13       38.04       41.89      8.67 o 
  -4   5  13       38.14       49.98      8.96 o 
  -3   5  13        3.37        2.16      2.04 o 
  -2   5  13       11.11        8.49      3.76 o 
  -1   5  13       36.34       46.03      7.08 o 
   0   5  13       10.15        7.97      2.88 o 
   1   5  13       27.10       33.73      4.54 o 
   2   5  13        8.07       10.13      3.40 o 
   3   5  13        6.85       10.89      3.61 o 
   4   5  13        1.45        2.55      3.19 o 
   5   5  13       13.32       10.69      3.95 o 
   6   5  13        0.05        0.00      3.19 o 
   7   5  13        0.12       -1.88      3.32 o 
 -12   6  13       15.54       32.07      8.96 o 
 -11   6  13        4.36        4.04      5.49 o 
 -10   6  13        1.91        4.33      5.49 o 
  -9   6  13       33.83       37.85      9.24 o 
  -8   6  13        1.02        1.73      4.62 o 
  -7   6  13        6.71        6.93      5.78 o 
  -6   6  13       17.04        6.93      5.49 o 
  -5   6  13       12.82        7.22      5.49 o 
  -4   6  13        3.89       -2.89      4.33 o 
  -3   6  13       24.38       24.27      7.51 o 
  -2   6  13       25.91       23.98      7.80 o 
  -1   6  13        0.87        1.16      4.91 o 
   0   6  13        0.09        1.73      5.20 o 
   1   6  13        9.14        4.91      5.49 o 
   2   6  13       14.96        6.15      6.64 o 
   3   6  13        0.22        1.08      2.78 o 
   4   6  13       14.16        7.56      3.67 o 
 -20   0  14        4.01       12.71      7.80 o 
 -19   0  14       37.02       41.02     10.69 o 
 -18   0  14        0.05       -2.31      4.62 o 
 -17   0  14       41.35       33.22      8.09 o 
 -16   0  14       10.98        5.20      5.20 o 
 -15   0  14      103.23      109.49     13.00 o 
 -14   0  14      203.00      237.76     17.04 o 
 -13   0  14       61.36       60.53      5.83 o 
 -12   0  14       98.15      103.24      5.72 o 
 -11   0  14      401.51      428.92     12.14 o 
 -10   0  14       19.48       18.68      2.42 o 
  -9   0  14      469.45      454.17      9.34 o 
  -8   0  14      746.88      783.07     12.99 o 
  -7   0  14     1486.50     1471.29     19.90 o 
  -6   0  14      589.44      574.30     10.38 o 
  -5   0  14       19.20       15.34      2.00 o 
  -4   0  14       97.30       85.33      5.38 o 
  -3   0  14        0.08       -1.03      1.03 o 
  -2   0  14      322.16      341.07     10.56 o 
  -1   0  14      402.46      396.12      8.52 o 
   0   0  14      805.38      822.58     13.61 o 
   1   0  14     1061.24     1081.75     16.64 o 
   2   0  14       85.60       88.08      8.30 o 
   3   0  14     1587.05     1534.58     25.35 o 
   4   0  14        1.98        2.27      1.99 o 
   5   0  14      105.35       90.11      5.81 o 
   6   0  14       19.04       12.86      3.82 o 
   7   0  14        5.38        6.46      3.19 o 
   8   0  14        2.15        1.72      2.91 o 
   9   0  14       30.52       27.64      5.59 o 
  10   0  14       74.56       59.45      7.76 o 
  11   0  14       11.92       10.48      4.59 o 
  12   0  14       75.52      105.66     10.24 o 
 -20   1  14        0.27       -1.08      4.07 o 
 -19   1  14        8.98        7.16      4.91 o 
 -18   1  14       11.20        4.48      4.09 o 
 -17   1  14       53.84       56.17      7.45 o 
 -16   1  14        0.91        2.52      2.63 o 
 -15   1  14        2.24        5.77      2.54 o 
 -14   1  14      167.28      167.52     10.56 o 
 -13   1  14      157.57      171.79      7.73 o 
 -12   1  14      938.83      956.83     16.40 o 
 -11   1  14      404.36      405.90      9.59 o 
 -10   1  14       48.78       42.54      3.02 o 
  -9   1  14      133.45      128.03      5.08 o 
  -8   1  14       85.81       80.31      3.32 o 
  -7   1  14       92.08       85.23      3.02 o 
  -6   1  14      149.97      159.85      3.89 o 
  -5   1  14      121.93      119.44      3.13 o 
  -4   1  14      143.56      149.82      3.41 o 
  -3   1  14      407.58      410.06      8.06 o 
  -2   1  14     1878.29     1856.00     16.76 o 
  -1   1  14        0.21        0.45      0.92 o 
   0   1  14      132.47      122.77      3.59 o 
   1   1  14       69.11       52.36      3.02 o 
   2   1  14        3.71        0.81      1.10 o 
   3   1  14      287.63      306.21      6.64 o 
   4   1  14      328.32      348.98      9.01 o 
   5   1  14      131.42      122.65      5.23 o 
   6   1  14        5.00        1.34      1.83 o 
   7   1  14        0.47        1.71      2.04 o 
   8   1  14        5.76        2.85      2.57 o 
   9   1  14       31.69       27.96      4.48 o 
  10   1  14        0.00        4.24      3.00 o 
  11   1  14        8.43        7.32      4.95 o 
  12   1  14       33.34       37.64      5.78 o 
 -19   2  14        0.03        3.43      3.52 o 
 -18   2  14       20.43       14.35      4.09 o 
 -17   2  14        0.51        0.60      2.87 o 
 -16   2  14        1.43        1.67      2.47 o 
 -15   2  14       14.68       10.92      3.01 o 
 -14   2  14      178.03      171.47      8.29 o 
 -13   2  14        0.49        1.49      1.95 o 
 -12   2  14        3.85        0.22      1.74 o 
 -11   2  14      140.34      136.24      5.88 o 
 -10   2  14       38.64       38.54      3.54 o 
  -9   2  14      332.76      331.37      8.55 o 
  -8   2  14      163.77      148.99      9.42 o 
  -7   2  14        1.82       -0.08      1.25 o 
  -6   2  14      196.45      208.23      7.34 o 
  -5   2  14      417.68      418.90      7.95 o 
  -4   2  14       81.06       66.50      3.32 o 
  -3   2  14      148.45      183.41      5.11 o 
  -2   2  14       13.96        9.35      1.67 o 
  -1   2  14      464.11      441.70      9.85 o 
   0   2  14      898.09      874.38     14.80 o 
   1   2  14      343.59      343.73     12.16 o 
   2   2  14       33.96       32.82      3.28 o 
   3   2  14      123.43      132.35      5.81 o 
   4   2  14        8.19        3.48      1.90 o 
   5   2  14      117.60      127.07      6.98 o 
   6   2  14      111.67      109.71      6.83 o 
   7   2  14        2.79        1.41      2.42 o 
   8   2  14        1.52        0.23      2.34 o 
   9   2  14       22.45       26.58      6.20 o 
  10   2  14        9.58       17.17      4.08 o 
  11   2  14        1.91        5.70      3.54 o 
 -18   3  14        4.37        1.89      3.62 o 
 -17   3  14       22.46       20.20      4.35 o 
 -16   3  14       34.96       35.05      6.11 o 
 -15   3  14       16.46        8.80      3.35 o 
 -14   3  14       60.21       55.34      5.48 o 
 -13   3  14       29.58       20.51      3.68 o 
 -12   3  14        0.26       -0.09      1.93 o 
 -11   3  14       52.34       45.34      4.51 o 
 -10   3  14      193.68      189.27      6.76 o 
  -9   3  14       27.38       19.12      2.68 o 
  -8   3  14        1.42        3.55      1.68 o 
  -7   3  14      100.61       86.55      4.51 o 
  -6   3  14      182.45      174.77      6.30 o 
  -5   3  14      344.83      344.20      8.40 o 
  -4   3  14      171.29      156.73      7.34 o 
  -3   3  14        5.34        5.88      1.36 o 
  -2   3  14       17.53       19.67      2.48 o 
  -1   3  14       46.43       37.64      3.26 o 
   0   3  14        1.90        3.83      2.94 o 
   1   3  14      168.25      155.25      9.34 o 
   2   3  14      166.73      156.02      7.67 o 
   3   3  14       99.39      107.00      6.32 o 
   4   3  14        0.66        2.32      2.06 o 
   5   3  14        1.44        0.05      2.09 o 
   6   3  14        1.07        3.25      2.42 o 
   7   3  14        2.10        0.94      2.61 o 
   8   3  14        0.71       -1.83      2.44 o 
   9   3  14       26.71       25.30      5.80 o 
  10   3  14       12.79       18.07      5.55 o 
 -17   4  14        0.08       -2.82      2.88 o 
 -16   4  14        4.92        0.72      3.04 o 
 -15   4  14        4.41       -0.71      3.17 o 
 -14   4  14       12.44       12.38      3.46 o 
 -13   4  14      238.65      246.59     10.73 o 
 -12   4  14       37.31       35.01      4.37 o 
 -11   4  14      111.55      113.88      6.47 o 
 -10   4  14        7.56        9.05      2.77 o 
  -9   4  14       34.89       43.46      6.91 o 
  -8   4  14       72.94       71.17      4.84 o 
  -7   4  14      177.58      194.68     12.86 o 
  -6   4  14       98.35      100.16      5.26 o 
  -5   4  14       23.49        9.36      3.38 o 
  -4   4  14        9.83        8.85      2.34 o 
  -3   4  14        4.34        3.41      1.99 o 
  -2   4  14      285.10      259.87      8.34 o 
  -1   4  14       41.73       44.33      6.23 o 
   0   4  14        7.12        3.18      2.10 o 
   1   4  14        2.23        1.35      1.95 o 
   2   4  14       83.57       85.21      6.27 o 
   3   4  14       75.06       87.78      5.99 o 
   4   4  14        0.30        0.62      2.77 o 
   5   4  14       74.89       67.66      7.05 o 
   6   4  14       13.00       12.73      4.23 o 
   7   4  14       35.60       29.43      7.37 o 
   8   4  14        6.20        7.84      5.92 o 
   9   4  14       10.86        6.47      4.91 o 
 -15   5  14       83.02       79.71      7.98 o 
 -14   5  14       20.75       17.91      7.22 o 
 -13   5  14        6.59        5.78      5.20 o 
 -12   5  14       36.32       42.76      9.24 o 
 -11   5  14       33.52       36.40      8.96 o 
 -10   5  14       63.56       70.78     11.27 o 
  -9   5  14       54.42       62.98     10.69 o 
  -8   5  14        2.78       -0.29      4.04 o 
  -7   5  14       21.65       14.73      6.36 o 
  -6   5  14      116.06      138.96     14.16 o 
  -5   5  14        8.89        8.38      5.49 o 
  -4   5  14      249.93      229.96     17.33 o 
  -3   5  14        3.08        0.46      2.35 o 
  -2   5  14        7.77        5.98      2.62 o 
  -1   5  14       12.42       10.82      3.10 o 
   0   5  14      136.41      144.33      8.05 o 
   1   5  14        3.28        4.10      2.88 o 
   2   5  14       63.57       70.34     11.41 o 
   3   5  14        5.01        4.97      3.32 o 
   4   5  14        1.03       -1.62      3.18 o 
   5   5  14       14.19        9.87      3.98 o 
   6   5  14        0.02        0.82      3.23 o 
 -11   6  14       35.38       42.47     10.11 o 
 -10   6  14        3.72        3.18      5.49 o 
  -9   6  14      113.24      151.96     16.18 o 
  -8   6  14       78.86       90.14     13.00 o 
  -7   6  14        8.46       10.40      6.07 o 
  -6   6  14       29.38       27.73      7.80 o 
  -5   6  14       78.60       88.98     12.71 o 
  -4   6  14        2.73        4.04      5.49 o 
  -3   6  14       75.21       75.40     12.13 o 
  -2   6  14        0.58        4.04      5.49 o 
  -1   6  14       15.69       14.44      6.93 o 
   0   6  14        0.21        0.58      5.20 o 
   1   6  14       39.51       40.73      9.82 o 
   2   6  14        7.73        5.13      3.53 o 
   3   6  14        1.53        0.92      3.26 o 
 -19   1  15       27.84       24.29      6.37 o 
 -18   1  15       15.78       17.38      5.34 o 
 -17   1  15       43.91       49.35      7.40 o 
 -16   1  15       90.83      101.80     14.30 o 
 -15   1  15       26.65       25.14      4.05 o 
 -14   1  15       43.94       49.91      4.96 o 
 -13   1  15       14.91       25.03      3.82 o 
 -12   1  15        1.43       -0.92      2.05 o 
 -11   1  15      146.22      155.07      6.21 o 
 -10   1  15      193.44      222.18      7.02 o 
  -9   1  15        3.94        5.26      2.67 o 
  -8   1  15      246.61      267.07      6.49 o 
  -7   1  15      242.63      234.01      5.98 o 
  -6   1  15        0.56        0.53      1.07 o 
  -5   1  15      499.23      476.04      7.78 o 
  -4   1  15      100.60       96.26      3.48 o 
  -3   1  15       53.79       57.32      2.89 o 
  -2   1  15      325.33      330.16      6.47 o 
  -1   1  15      657.02      632.96      9.54 o 
   0   1  15       29.09       26.92      2.66 o 
   1   1  15      141.47      132.33      4.44 o 
   2   1  15       33.05       26.62      2.68 o 
   3   1  15       27.39       18.39      2.35 o 
   4   1  15       39.41       28.33      3.36 o 
   5   1  15        1.26        0.99      1.81 o 
   6   1  15       63.85       66.88      7.32 o 
   7   1  15        0.97        6.58      2.70 o 
   8   1  15       34.60       36.70      4.92 o 
   9   1  15        4.90        4.62      2.97 o 
  10   1  15        0.51        1.77      3.09 o 
  11   1  15        9.56        4.73      3.70 o 
 -19   2  15       46.66       47.92      7.82 o 
 -18   2  15       62.71       69.66      6.92 o 
 -17   2  15       34.11       34.50      5.03 o 
 -16   2  15      110.29      105.95      7.38 o 
 -15   2  15       19.90       18.63      5.14 o 
 -14   2  15      122.25      124.78      7.44 o 
 -13   2  15      248.75      240.88      9.24 o 
 -12   2  15       13.85       12.34      2.65 o 
 -11   2  15        9.76        8.76      2.23 o 
 -10   2  15        7.60       14.78      2.52 o 
  -9   2  15      134.65      130.82      6.35 o 
  -8   2  15      573.37      585.61     14.85 o 
  -7   2  15      328.40      320.48      8.25 o 
  -6   2  15      354.34      344.60      8.46 o 
  -5   2  15      142.38      123.27      5.24 o 
  -4   2  15      745.52      682.30     12.59 o 
  -3   2  15       48.55       42.40      3.47 o 
  -2   2  15      568.90      581.53     11.54 o 
  -1   2  15        3.30        4.96      1.84 o 
   0   2  15       27.70       30.75      4.04 o 
   1   2  15       13.72        7.56      2.38 o 
   2   2  15       26.22       17.07      2.72 o 
   3   2  15       47.45       59.78      4.45 o 
   4   2  15       88.20       93.72      5.43 o 
   5   2  15        4.89        5.74      2.60 o 
   6   2  15        0.64       -0.30      2.29 o 
   7   2  15       52.25       46.78      5.44 o 
   8   2  15       17.12        7.69      3.21 o 
   9   2  15      157.66      198.70     11.93 o 
  10   2  15        0.03       -0.69      3.05 o 
 -18   3  15       40.34       35.15      5.44 o 
 -17   3  15      105.50      125.83     17.33 o 
 -16   3  15       82.28       92.23      7.22 o 
 -15   3  15       45.92       46.81      8.44 o 
 -14   3  15        3.59        3.82      2.87 o 
 -13   3  15       35.01       43.69      4.87 o 
 -12   3  15        0.01        1.90      2.05 o 
 -11   3  15      159.75      158.45      6.65 o 
 -10   3  15        0.38        0.57      1.85 o 
  -9   3  15      636.30      584.46     12.16 o 
  -8   3  15       36.92       32.89      4.96 o 
  -7   3  15      175.30      169.81      6.18 o 
  -6   3  15        3.92        2.84      1.75 o 
  -5   3  15       35.25       44.51      3.53 o 
  -4   3  15      140.40      121.04      5.29 o 
  -3   3  15      147.70      152.74      8.67 o 
  -2   3  15        0.59       -1.22      1.71 o 
  -1   3  15      251.01      231.18      7.11 o 
   0   3  15       30.41       31.68      3.41 o 
   1   3  15        0.09        0.34      1.63 o 
   2   3  15      242.50      286.98      9.77 o 
   3   3  15       12.52        6.04      2.80 o 
   4   3  15       10.58        8.11      2.88 o 
   5   3  15        5.81        6.32      2.88 o 
   6   3  15       18.93       13.83      3.56 o 
   7   3  15        0.00        3.95      3.04 o 
   8   3  15       15.22       18.16      6.60 o 
   9   3  15        0.02       -2.01      3.74 o 
 -16   4  15       35.56       38.09      5.47 o 
 -15   4  15        6.65        7.19      3.28 o 
 -14   4  15        1.49        0.37      3.02 o 
 -13   4  15       27.16       33.09      4.75 o 
 -12   4  15       82.65       98.54      6.55 o 
 -11   4  15       22.24       18.21      3.50 o 
 -10   4  15      256.83      275.82     12.58 o 
  -9   4  15       63.97       70.10      5.17 o 
  -8   4  15        1.14        2.60      2.24 o 
  -7   4  15       11.35        9.72      3.56 o 
  -6   4  15       95.13       87.09      5.29 o 
  -5   4  15       23.33       20.28      3.13 o 
  -4   4  15      119.88      121.75      6.00 o 
  -3   4  15       30.90       18.13      2.97 o 
  -2   4  15       70.92       82.01      5.36 o 
  -1   4  15       50.33       53.44      4.51 o 
   0   4  15       35.78       49.80      6.63 o 
   1   4  15       45.02       46.89      4.65 o 
   2   4  15        0.29        0.78      2.32 o 
   3   4  15       21.98       17.28      3.52 o 
   4   4  15        3.17        0.08      2.71 o 
   5   4  15       77.16       85.66      8.17 o 
   6   4  15        0.80       -0.10      3.12 o 
   7   4  15       48.43       38.89      6.52 o 
   8   4  15       10.45        6.82      4.37 o 
 -14   5  15       22.04       24.27      8.38 o 
 -13   5  15        1.62       -0.87      5.49 o 
 -12   5  15       99.50      123.65     14.44 o 
 -11   5  15        0.01        5.49      5.49 o 
 -10   5  15        3.30        2.89      4.62 o 
  -9   5  15       52.78       57.78     10.69 o 
  -8   5  15        3.78        2.02      4.91 o 
  -7   5  15       58.43       69.91     11.27 o 
  -6   5  15       47.52       47.38      9.24 o 
  -5   5  15        0.51        0.87      4.33 o 
  -4   5  15        8.92        4.04      4.62 o 
  -3   5  15       21.24       29.55      4.11 o 
  -2   5  15        0.05        0.02      2.35 o 
  -1   5  15        0.20       -1.78      4.04 o 
   0   5  15       85.86      102.82      9.97 o 
   1   5  15        0.64       -2.58      2.63 o 
   2   5  15       78.91      107.46      8.12 o 
   3   5  15       43.29       43.25      5.93 o 
   4   5  15        5.55        3.33      4.48 o 
   5   5  15        4.75        0.10      3.53 o 
 -10   6  15        0.75       -2.60      4.91 o 
  -9   6  15        2.80        3.76      6.07 o 
  -8   6  15        0.05        2.89      5.78 o 
  -7   6  15        0.12       -2.60      5.49 o 
  -6   6  15       21.76       29.76      8.38 o 
  -5   6  15        1.39       -0.87      4.62 o 
  -4   6  15        0.89        3.47      5.49 o 
  -3   6  15        0.00        3.47      5.20 o 
  -2   6  15        0.16       -0.87      4.62 o 
  -1   6  15        9.61       22.53      7.51 o 
   0   6  15        4.51        9.53      6.36 o 
   1   6  15        4.13        3.47      6.07 o 
 -19   0  16       52.94       48.82     11.27 o 
 -18   0  16        6.36       13.58      6.93 o 
 -17   0  16        9.01        2.60      4.62 o 
 -16   0  16        5.49        6.64      5.20 o 
 -15   0  16      571.66      611.59     28.60 o 
 -14   0  16        2.14        2.31      4.04 o 
 -13   0  16      231.30      215.52     16.47 o 
 -12   0  16      132.70      140.98     13.29 o 
 -11   0  16     1268.34     1251.79     40.45 o 
 -10   0  16      222.92      229.62      9.65 o 
  -9   0  16      390.85      394.12     10.50 o 
  -8   0  16      627.60      605.37     13.35 o 
  -7   0  16       18.72       17.34      2.49 o 
  -6   0  16     1149.94     1177.23     22.22 o 
  -5   0  16     1374.81     1353.36     26.93 o 
  -4   0  16       74.73       84.99      4.46 o 
  -3   0  16      449.26      433.57      9.41 o 
  -2   0  16        6.91        6.31      1.83 o 
  -1   0  16       75.13       82.46      5.03 o 
   0   0  16      346.31      323.34      9.62 o 
   1   0  16      122.18      107.36      8.67 o 
   2   0  16      145.32      186.22     13.87 o 
   3   0  16       12.47       14.94      3.95 o 
   4   0  16      181.69      183.63     10.21 o 
   5   0  16       22.10       12.80      3.98 o 
   6   0  16       76.58       76.74      7.94 o 
   7   0  16       12.97        9.91      4.07 o 
   8   0  16        8.47        8.75      7.08 o 
   9   0  16       22.60       28.60      8.09 o 
  10   0  16        1.89        0.00      5.20 o 
 -19   1  16        0.23       -1.79      3.87 o 
 -18   1  16       96.91      105.50     10.48 o 
 -17   1  16       90.21       92.07      9.69 o 
 -16   1  16        1.90        4.59      4.19 o 
 -15   1  16       88.10       90.13      8.24 o 
 -14   1  16      112.50      121.07      7.20 o 
 -13   1  16      171.52      181.03      8.33 o 
 -12   1  16      200.08      187.50     10.69 o 
 -11   1  16       21.76       23.69      3.56 o 
 -10   1  16       96.02       90.00      4.96 o 
  -9   1  16      135.97      133.61      5.69 o 
  -8   1  16      991.22      972.77     25.60 o 
  -7   1  16        7.61        4.67      1.88 o 
  -6   1  16      750.56      732.13     15.97 o 
  -5   1  16      463.15      455.32      8.83 o 
  -4   1  16       10.00        3.60      1.57 o 
  -3   1  16      427.57      466.42     13.27 o 
  -2   1  16      131.63      143.70      5.96 o 
  -1   1  16      142.97      151.24      9.47 o 
   0   1  16       29.73       26.06      3.01 o 
   1   1  16      120.21      114.44      5.43 o 
   2   1  16        7.38        4.11      1.87 o 
   3   1  16      278.42      290.30      8.64 o 
   4   1  16       50.98       38.20      4.65 o 
   5   1  16       21.94       21.00      7.20 o 
   6   1  16        1.42        5.13      2.68 o 
   7   1  16        0.79       -1.17      2.45 o 
   8   1  16       58.77       62.03      6.27 o 
   9   1  16        0.34        1.82      3.09 o 
  10   1  16        1.29       -1.21      3.21 o 
 -19   2  16        3.08        2.28      4.30 o 
 -18   2  16       13.21        9.96      4.93 o 
 -17   2  16        0.91        0.17      2.66 o 
 -16   2  16       22.25       13.06      3.92 o 
 -15   2  16       72.10       55.44      5.91 o 
 -14   2  16       10.80        5.34      3.10 o 
 -13   2  16      213.83      200.28      8.90 o 
 -12   2  16        0.85        1.43      2.02 o 
 -11   2  16        5.86        3.22      1.98 o 
 -10   2  16       34.19       37.29      5.30 o 
  -9   2  16       29.49       32.59      3.39 o 
  -8   2  16       76.34       72.80      6.05 o 
  -7   2  16       10.60       11.00      2.22 o 
  -6   2  16       26.32       24.06      2.82 o 
  -5   2  16       41.98       37.16      3.48 o 
  -4   2  16      432.60      435.61      9.97 o 
  -3   2  16      242.97      240.87      7.44 o 
  -2   2  16       50.77       65.22      4.46 o 
  -1   2  16       11.07        9.55      2.27 o 
   0   2  16       11.61        2.78      1.81 o 
   1   2  16       16.38       16.82      2.69 o 
   2   2  16        5.95        4.05      1.92 o 
   3   2  16        2.21       -1.29      1.79 o 
   4   2  16        7.66        5.35      2.71 o 
   5   2  16       88.88       84.71     13.54 o 
   6   2  16       56.67       62.51      6.14 o 
   7   2  16        4.42        7.04      5.00 o 
   8   2  16        1.66        1.69      3.02 o 
   9   2  16       11.50        9.92      3.78 o 
 -18   3  16        5.27        8.32      4.93 o 
 -17   3  16        1.94        2.89      3.39 o 
 -16   3  16        7.68        3.09      3.22 o 
 -15   3  16       32.05       29.27      4.60 o 
 -14   3  16        1.91        0.12      2.38 o 
 -13   3  16       23.37       16.34      5.62 o 
 -12   3  16        1.61        2.36      2.57 o 
 -11   3  16       27.98       38.91      3.90 o 
 -10   3  16      175.98      182.90      7.13 o 
  -9   3  16       10.44        8.12      2.29 o 
  -8   3  16        7.59        4.52      2.13 o 
  -7   3  16      135.25      139.14      5.96 o 
  -6   3  16       47.96       47.65      3.91 o 
  -5   3  16       41.23       34.93      4.88 o 
  -4   3  16       28.13       26.92      4.92 o 
  -3   3  16        8.29        4.90      1.98 o 
  -2   3  16        5.52        5.04      1.90 o 
  -1   3  16       36.19       40.90      3.76 o 
   0   3  16        8.85        8.47      2.59 o 
   1   3  16       62.32       58.73      5.13 o 
   2   3  16        0.64       -0.66      2.34 o 
   3   3  16       79.78       84.20      8.28 o 
   4   3  16        8.44        5.81      2.91 o 
   5   3  16       54.46       39.40      5.18 o 
   6   3  16        5.58        1.66      2.79 o 
   7   3  16        0.01        2.34      2.83 o 
   8   3  16       26.24       23.26      4.65 o 
 -16   4  16        3.60        4.44      4.25 o 
 -15   4  16       28.85       29.26      6.18 o 
 -14   4  16       23.81       19.62      4.27 o 
 -13   4  16       59.15       53.86      5.52 o 
 -12   4  16        4.09        2.49      2.76 o 
 -11   4  16      126.68      124.92      7.03 o 
 -10   4  16       21.61        7.28      4.85 o 
  -9   4  16       21.31       17.16      3.28 o 
  -8   4  16       23.36       24.16      3.59 o 
  -7   4  16      123.01      118.77      6.27 o 
  -6   4  16        0.44       -0.82      2.03 o 
  -5   4  16       12.87        8.67      2.59 o 
  -4   4  16        3.24        4.36      2.38 o 
  -3   4  16       51.33       46.44      4.41 o 
  -2   4  16       76.82       72.21      5.39 o 
  -1   4  16       22.84       26.09      3.71 o 
   0   4  16       18.95       21.96      5.65 o 
   1   4  16       13.88        3.02      2.32 o 
   2   4  16        9.01       10.61      3.18 o 
   3   4  16        3.93        4.21      2.68 o 
   4   4  16       27.92       18.22      8.67 o 
   5   4  16        1.49        0.69      3.37 o 
   6   4  16        5.16        4.41      3.95 o 
   7   4  16        4.54        3.48      4.02 o 
 -13   5  16        3.77        0.00      5.78 o 
 -12   5  16        8.00        7.80      6.07 o 
 -11   5  16       45.85       25.42      7.80 o 
 -10   5  16      138.40      155.43     16.18 o 
  -9   5  16        5.46        9.82      5.78 o 
  -8   5  16       55.48       52.87     10.40 o 
  -7   5  16        2.23        0.29      4.62 o 
  -6   5  16       17.79       23.11      7.22 o 
  -5   5  16       42.95       36.98      9.24 o 
  -4   5  16       41.19       37.56      8.96 o 
  -3   5  16        6.89        4.29      2.75 o 
  -2   5  16        0.08        0.36      2.83 o 
  -1   5  16       32.86       31.11      5.34 o 
   0   5  16        0.01        0.28      2.71 o 
   1   5  16       86.16      106.78      8.96 o 
   2   5  16        2.69        4.91      6.93 o 
   3   5  16       15.52       11.04      4.77 o 
   4   5  16        5.88        3.91      3.74 o 
  -9   6  16        1.21        3.76      6.07 o 
  -8   6  16        0.08        0.29      5.20 o 
  -7   6  16       94.81       94.76     13.87 o 
  -6   6  16        0.07        2.31      5.49 o 
  -5   6  16        4.67       -2.60      4.91 o 
  -4   6  16      133.67      156.29     17.04 o 
  -3   6  16       12.12        7.80      6.07 o 
  -2   6  16      117.83      127.69     15.89 o 
  -1   6  16       62.77       69.05     13.00 o 
 -19   1  17       13.61       18.19      6.02 o 
 -18   1  17        2.03       -1.25      3.90 o 
 -17   1  17       98.24      100.54     14.44 o 
 -16   1  17       14.60       13.09      7.08 o 
 -15   1  17      216.01      221.63     12.66 o 
 -14   1  17      254.51      271.67     14.30 o 
 -13   1  17        4.10        5.87      2.66 o 
 -12   1  17        0.46        1.03      2.36 o 
 -11   1  17       22.10       20.63      3.47 o 
 -10   1  17      128.56      125.76      9.08 o 
  -9   1  17      248.26      266.17      9.05 o 
  -8   1  17       15.93       16.51      2.66 o 
  -7   1  17        0.00       -0.56      1.57 o 
  -6   1  17       85.15       66.84      4.55 o 
  -5   1  17       11.85        3.73      1.88 o 
  -4   1  17      167.42      159.50      6.05 o 
  -3   1  17       94.79       83.28      4.74 o 
  -2   1  17      115.67      141.79      5.90 o 
  -1   1  17       13.34       10.25      2.33 o 
   0   1  17       53.85       46.13      4.13 o 
   1   1  17       16.13       13.62      3.02 o 
   2   1  17        1.95       -0.99      1.99 o 
   3   1  17        5.61        5.34      2.61 o 
   4   1  17        0.89        3.11      2.37 o 
   5   1  17       13.05       14.98      6.00 o 
   6   1  17        1.08        1.36      2.71 o 
   7   1  17       77.22       93.51      9.51 o 
   8   1  17       12.77        8.62      3.60 o 
   9   1  17        7.13        0.93      3.04 o 
 -18   2  17       72.33       60.79      8.54 o 
 -17   2  17        0.27       -2.12      3.61 o 
 -16   2  17       92.68      102.77      7.60 o 
 -15   2  17       49.63       39.08      6.69 o 
 -14   2  17       69.15       76.29      6.39 o 
 -13   2  17        3.52       10.46      3.35 o 
 -12   2  17      299.61      314.65     10.73 o 
 -11   2  17        9.82       10.34      2.97 o 
 -10   2  17       80.77       81.93      5.05 o 
  -9   2  17       12.38       13.78      2.62 o 
  -8   2  17        6.67        4.52      2.01 o 
  -7   2  17       75.11       80.19      5.34 o 
  -6   2  17        0.74       -0.52      1.60 o 
  -5   2  17      351.19      338.46      8.95 o 
  -4   2  17       23.44       24.25      3.03 o 
  -3   2  17       61.12       52.81      4.59 o 
  -2   2  17      226.63      181.02      6.82 o 
  -1   2  17       63.73       68.96      4.69 o 
   0   2  17        4.13        3.26      1.96 o 
   1   2  17       19.29       21.78      3.15 o 
   2   2  17        4.07        4.92      2.27 o 
   3   2  17        0.01        0.19      2.04 o 
   4   2  17       30.04       35.81      4.83 o 
   5   2  17       35.50       46.32      5.34 o 
   6   2  17        0.10       -1.66      2.34 o 
   7   2  17        0.95        1.62      2.97 o 
   8   2  17        0.83        2.10      3.31 o 
 -17   3  17      125.08      134.09      8.90 o 
 -16   3  17        0.09       -1.84      3.05 o 
 -15   3  17       29.37       18.80      4.16 o 
 -14   3  17        0.71       -1.98      2.57 o 
 -13   3  17       75.14       82.94      9.53 o 
 -12   3  17        3.25        1.74      2.46 o 
 -11   3  17       11.03        8.68      2.93 o 
 -10   3  17        1.16        0.47      1.99 o 
  -9   3  17       13.96       15.10      2.86 o 
  -8   3  17      471.61      449.62     11.62 o 
  -7   3  17       69.55       79.75      5.59 o 
  -6   3  17       67.00       67.47      4.67 o 
  -5   3  17       32.01       29.77      3.46 o 
  -4   3  17        2.95        4.67      2.05 o 
  -3   3  17       14.20       22.60      3.09 o 
  -2   3  17       60.83       55.66      4.32 o 
  -1   3  17        5.24        4.60      2.37 o 
   0   3  17       26.11       30.16      4.66 o 
   1   3  17        1.60        2.92      2.24 o 
   2   3  17       39.31       49.14      7.96 o 
   3   3  17       10.83        5.91      3.85 o 
   4   3  17       28.65       28.96      5.46 o 
   5   3  17       42.89       54.72      6.11 o 
   6   3  17        2.07        0.21      2.77 o 
   7   3  17       79.76       79.25      7.31 o 
 -15   4  17        7.66        5.54      4.75 o 
 -14   4  17       13.82       16.76      4.04 o 
 -13   4  17        1.71        1.17      2.87 o 
 -12   4  17        4.19        5.53      3.04 o 
 -11   4  17       52.69       61.51      5.63 o 
 -10   4  17      198.70      190.84      8.58 o 
  -9   4  17        9.04        8.74      3.42 o 
  -8   4  17       24.85       20.94      4.80 o 
  -7   4  17       58.54       70.35      5.40 o 
  -6   4  17        5.90        9.06      2.72 o 
  -5   4  17       37.42       49.71      8.92 o 
  -4   4  17      108.24      108.91      6.34 o 
  -3   4  17        9.88       10.91      3.05 o 
  -2   4  17        4.29        1.82      2.18 o 
  -1   4  17       71.37       80.87      9.95 o 
   0   4  17        2.85        0.53      2.49 o 
   1   4  17        6.47       10.79      3.31 o 
   2   4  17       38.63       36.02      4.83 o 
   3   4  17       15.73       15.06      4.91 o 
   4   4  17       59.45       63.63      7.63 o 
   5   4  17       63.16       69.83      8.81 o 
 -12   5  17       15.13       16.76      7.51 o 
 -11   5  17       27.33       20.22      7.80 o 
 -10   5  17        0.04        4.04      5.20 o 
  -9   5  17        0.21       -4.33      4.33 o 
  -8   5  17      104.92      130.00     15.02 o 
  -7   5  17       52.11       62.11     11.27 o 
  -6   5  17        1.52        7.80      5.78 o 
  -5   5  17        7.03        1.16      5.20 o 
  -4   5  17       15.47       14.44      6.93 o 
  -3   5  17        1.91        4.21      3.61 o 
  -2   5  17       40.36       53.12      5.98 o 
  -1   5  17       11.15        5.66      3.27 o 
   0   5  17        0.59       -0.42      3.04 o 
   1   5  17       43.63       41.41      8.23 o 
   2   5  17       34.24       34.92      5.76 o 
   3   5  17        8.47       10.94      4.11 o 
 -18   0  18      122.75       96.20     14.44 o 
 -17   0  18        0.05        5.49      5.78 o 
 -16   0  18       15.99       11.84      6.64 o 
 -15   0  18      277.03      284.56     20.51 o 
 -14   0  18        0.74        6.36      5.20 o 
 -13   0  18       30.37       17.91      6.64 o 
 -12   0  18       36.60       26.87      7.51 o 
 -11   0  18       65.14       40.73      8.38 o 
 -10   0  18      805.57      836.06     32.07 o 
  -9   0  18      999.61      936.60     34.09 o 
  -8   0  18      158.87      137.23     12.71 o 
  -7   0  18      175.85      171.60     13.58 o 
  -6   0  18       63.89       66.16      8.96 o 
  -5   0  18       34.80       35.00      4.77 o 
  -4   0  18      170.43      178.25      9.13 o 
  -3   0  18       22.36       12.86      7.22 o 
  -2   0  18       24.00       12.66      5.34 o 
  -1   0  18       68.86       78.59     14.88 o 
   0   0  18       26.47       27.25      4.69 o 
   1   0  18       68.16       76.18      9.10 o 
   2   0  18      112.12      106.31     11.84 o 
   3   0  18      268.74      289.18     18.49 o 
   4   0  18       27.36       26.87      7.22 o 
   5   0  18       32.10       46.51      9.24 o 
   6   0  18       54.39       69.62     11.56 o 
   7   0  18        3.24       20.80      7.80 o 
   8   0  18        0.01       -4.33      4.33 o 
 -18   1  18       27.03       22.69      7.80 o 
 -17   1  18        3.59        4.20      3.95 o 
 -16   1  18       15.60        9.68     10.40 o 
 -15   1  18       14.53        9.10      4.23 o 
 -14   1  18       44.85       38.79      6.43 o 
 -13   1  18      302.94      337.02     14.67 o 
 -12   1  18      297.68      303.45     12.62 o 
 -11   1  18       15.60       14.13      3.18 o 
 -10   1  18       23.19       24.76      3.85 o 
  -9   1  18       38.62       37.47      4.33 o 
  -8   1  18        4.36        2.06      2.20 o 
  -7   1  18      165.57      160.77      7.46 o 
  -6   1  18      123.59      107.72      6.20 o 
  -5   1  18        3.10        3.89      2.30 o 
  -4   1  18       56.65       66.98      6.25 o 
  -3   1  18      171.45      173.16      7.78 o 
  -2   1  18       13.87       14.76      3.26 o 
  -1   1  18       25.80       27.89      3.90 o 
   0   1  18        6.45        1.97      2.23 o 
   1   1  18       26.10       31.49      4.20 o 
   2   1  18       31.30       40.85      4.80 o 
   3   1  18       33.21       32.54      6.65 o 
   4   1  18       12.27        9.33      3.90 o 
   5   1  18        4.45        3.65      3.11 o 
   6   1  18       36.45       37.65      5.74 o 
   7   1  18        1.64        1.72      3.08 o 
   8   1  18       38.21       51.59      6.42 o 
 -18   2  18       17.08       12.09      5.55 o 
 -17   2  18       23.84       26.38     10.26 o 
 -16   2  18        4.05       -0.27      9.82 o 
 -15   2  18       47.20       59.02      7.17 o 
 -14   2  18        8.38        7.34      3.17 o 
 -13   2  18       33.79       27.36      4.50 o 
 -12   2  18       43.95       40.30      4.77 o 
 -11   2  18        5.74        0.67      2.43 o 
 -10   2  18       71.89       66.10      5.53 o 
  -9   2  18       53.71       45.96      4.77 o 
  -8   2  18        6.53        5.54      2.46 o 
  -7   2  18        1.07        1.29      1.94 o 
  -6   2  18        0.03       -1.60      1.60 o 
  -5   2  18       10.20        2.13      1.95 o 
  -4   2  18       31.20       30.73      3.48 o 
  -3   2  18       15.66       19.14      2.91 o 
  -2   2  18       27.04       15.81      2.86 o 
  -1   2  18       78.67       79.96      5.15 o 
   0   2  18       62.62       60.45      5.50 o 
   1   2  18        3.56        4.40      2.66 o 
   2   2  18       74.63       75.97     11.30 o 
   3   2  18        1.96        1.53      2.51 o 
   4   2  18        0.02       -0.15      2.49 o 
   5   2  18        4.94        4.52      2.99 o 
   6   2  18       18.01       21.96      4.60 o 
   7   2  18        1.59        5.11      3.53 o 
 -16   3  18        1.36        0.01      2.88 o 
 -15   3  18       18.37       13.91      4.04 o 
 -14   3  18        0.00       -0.38      2.80 o 
 -13   3  18        8.01        9.27      3.26 o 
 -12   3  18       34.30       27.32      4.33 o 
 -11   3  18       34.66       30.92      4.29 o 
 -10   3  18       43.00       46.49      5.38 o 
  -9   3  18       40.93       35.23      4.47 o 
  -8   3  18       92.09       77.50      7.85 o 
  -7   3  18        1.46       -0.21      2.01 o 
  -6   3  18        9.65        2.66      2.06 o 
  -5   3  18       38.29       45.63      4.23 o 
  -4   3  18        3.80       -0.26      2.05 o 
  -3   3  18        8.24        7.25      2.63 o 
  -2   3  18        0.09       -0.95      2.03 o 
  -1   3  18       21.45       24.74      3.89 o 
   0   3  18       33.40       40.57     10.18 o 
   1   3  18        0.79        3.37      2.59 o 
   2   3  18       62.40       69.82      6.19 o 
   3   3  18       13.80       11.31      3.69 o 
   4   3  18        6.29       -0.72      2.90 o 
   5   3  18       30.32       33.77      4.97 o 
   6   3  18       29.48       32.06      5.34 o 
 -15   4  18       11.39       18.18      5.50 o 
 -14   4  18       35.37       37.84      5.35 o 
 -13   4  18        8.30        4.72      3.30 o 
 -12   4  18       56.34       47.97      6.87 o 
 -11   4  18       30.22       35.54      4.70 o 
 -10   4  18        0.20       -1.84      2.32 o 
  -9   4  18        0.00        1.29      2.70 o 
  -8   4  18        0.31        0.96      2.35 o 
  -7   4  18        3.36        6.10      2.81 o 
  -6   4  18        5.99        2.85      2.51 o 
  -5   4  18        1.63        1.75      2.37 o 
  -4   4  18        1.29        0.93      2.67 o 
  -3   4  18        0.24        1.11      2.49 o 
  -2   4  18        0.15        1.11      2.34 o 
  -1   4  18        0.01       -1.41      2.31 o 
   0   4  18       66.64       73.48      6.26 o 
   1   4  18       52.21       59.42     15.03 o 
   2   4  18        4.60        0.55      2.79 o 
   3   4  18       22.01       21.71      5.21 o 
   4   4  18       53.59       58.45      7.63 o 
 -11   5  18       52.41       64.13     11.84 o 
 -10   5  18       68.01       99.38     14.44 o 
  -9   5  18        0.19        3.18      5.78 o 
  -8   5  18       36.62       30.62      8.96 o 
  -7   5  18        4.50       10.98      5.78 o 
  -6   5  18       20.02       12.42      6.64 o 
  -5   5  18       80.67       85.80     13.58 o 
  -4   5  18       10.21       10.98      6.64 o 
  -3   5  18        3.15        3.18      3.31 o 
  -2   5  18       21.47       19.53      4.70 o 
  -1   5  18       41.82       46.71      6.18 o 
   0   5  18       16.31        4.01      3.72 o 
   1   5  18       44.80       61.70     10.69 o 
 -18   1  19        2.04        2.34      4.48 o 
 -17   1  19        0.16       -0.50      4.91 o 
 -16   1  19        5.84        8.01      4.18 o 
 -15   1  19        8.83        2.46      4.33 o 
 -14   1  19      163.84      146.19     10.83 o 
 -13   1  19      170.68      163.31     23.69 o 
 -12   1  19        0.03        1.44      3.27 o 
 -11   1  19       63.38       44.45      6.53 o 
 -10   1  19       25.70       28.42      4.66 o 
  -9   1  19       11.15        8.31      2.72 o 
  -8   1  19       33.80       30.25      3.98 o 
  -7   1  19        0.59        0.82      2.08 o 
  -6   1  19        1.48        1.43      2.59 o 
  -5   1  19        5.04        8.68      2.76 o 
  -4   1  19       20.73       20.97      6.16 o 
  -3   1  19       54.17       52.52      5.11 o 
  -2   1  19        5.34        5.15      3.80 o 
  -1   1  19       41.35       50.17      5.13 o 
   0   1  19       17.38       14.79      3.39 o 
   1   1  19       40.90       58.02      5.76 o 
   2   1  19        0.18        1.00      2.49 o 
   3   1  19        1.44        3.26      2.87 o 
   4   1  19       12.76        9.42      3.65 o 
   5   1  19        2.93        2.42      3.11 o 
   6   1  19       24.95       29.41      5.08 o 
   7   1  19       17.96       23.71      6.02 o 
 -17   2  19       38.94       46.53      9.10 o 
 -16   2  19       76.85       85.64      9.21 o 
 -15   2  19        0.71       -3.28      3.37 o 
 -14   2  19        6.08        2.57      2.89 o 
 -13   2  19       36.58       31.48      5.25 o 
 -12   2  19       49.87       51.81      7.67 o 
 -11   2  19       52.33       41.44      4.91 o 
 -10   2  19       37.25       28.72      5.08 o 
  -9   2  19       12.90        5.68      3.43 o 
  -8   2  19       27.66       26.73      3.98 o 
  -7   2  19       44.25       41.26      6.05 o 
  -6   2  19        3.34        2.05      3.07 o 
  -5   2  19        4.99        3.39      2.63 o 
  -4   2  19        0.48        3.15      2.34 o 
  -3   2  19       69.27       70.74      5.78 o 
  -2   2  19       30.64       25.45      4.04 o 
  -1   2  19       27.57       17.83      3.71 o 
   0   2  19       10.54       17.59      3.71 o 
   1   2  19        1.72        2.00      2.63 o 
   2   2  19       16.53       19.69      4.96 o 
   3   2  19       22.95       16.61      3.94 o 
   4   2  19       13.46       17.36      4.26 o 
   5   2  19        5.13        6.96      3.50 o 
   6   2  19       39.29       37.56      5.78 o 
 -16   3  19       18.12       12.22      4.27 o 
 -15   3  19       18.78       19.62      4.44 o 
 -14   3  19       19.38       16.71      4.15 o 
 -13   3  19       35.23       38.37      5.12 o 
 -12   3  19        5.15        8.69      3.31 o 
 -11   3  19       38.63       39.60      4.95 o 
 -10   3  19       30.33       24.62      4.05 o 
  -9   3  19       10.63        7.85      3.04 o 
  -8   3  19       27.29       29.85      5.63 o 
  -7   3  19        4.89        2.63      2.36 o 
  -6   3  19        5.56        0.14      2.40 o 
  -5   3  19       33.84       29.98      4.27 o 
  -4   3  19       79.45       91.15      6.50 o 
  -3   3  19        4.84        6.13      2.80 o 
  -2   3  19      113.53      108.95     12.79 o 
  -1   3  19        9.71        6.33      2.99 o 
   0   3  19        0.28       -0.33      2.61 o 
   1   3  19       81.35       98.04      8.88 o 
   2   3  19        9.08        6.35      3.10 o 
   3   3  19       17.42       27.98      5.78 o 
   4   3  19        2.80        1.18      2.86 o 
   5   3  19        9.47        7.88      3.88 o 
 -14   4  19      108.70      129.12      8.48 o 
 -13   4  19       49.92       52.28      7.35 o 
 -12   4  19        5.99       13.12      3.71 o 
 -11   4  19       63.78       63.95      6.03 o 
 -10   4  19       36.80       46.73      5.37 o 
  -9   4  19      114.78      128.18      7.59 o 
  -8   4  19        0.07       -2.43      2.43 o 
  -7   4  19       51.00       47.78      5.16 o 
  -6   4  19       12.84        9.60      3.15 o 
  -5   4  19      104.68      128.74      7.51 o 
  -4   4  19       31.34       35.17      4.72 o 
  -3   4  19       18.73       17.81      3.81 o 
  -2   4  19       40.81       47.44      5.67 o 
  -1   4  19       46.87       55.88      5.70 o 
   0   4  19       34.20       38.22      7.33 o 
   1   4  19        5.80        0.72      3.00 o 
   2   4  19        0.80       -0.75      3.19 o 
  -9   5  19        1.49       -3.18      4.91 o 
  -8   5  19        2.04       11.84      7.22 o 
  -7   5  19       29.14       26.87      9.24 o 
  -6   5  19       18.77       25.42      9.24 o 
  -5   5  19        6.85       -5.49      5.78 o 
  -4   5  19      117.04      151.38     17.33 o 
  -3   5  19        4.73        1.69      3.53 o 
  -2   5  19       42.40       40.51      6.12 o 
 -17   0  20      106.62       79.45     13.87 o 
 -16   0  20       93.09       92.74     13.87 o 
 -15   0  20        0.84        4.62      5.49 o 
 -14   0  20       69.76       56.62     10.98 o 
 -13   0  20        0.45       -3.76      3.76 o 
 -12   0  20       61.50       54.31     10.40 o 
 -11   0  20        1.19        1.73      4.62 o 
 -10   0  20      139.90      133.76     13.87 o 
  -9   0  20       49.23       29.76      7.51 o 
  -8   0  20        5.15        6.36      4.91 o 
  -7   0  20        8.66        8.09      5.20 o 
  -6   0  20       93.95      103.14     11.56 o 
  -5   0  20      289.26      340.90     19.64 o 
  -4   0  20        0.46        2.89      4.62 o 
  -3   0  20       54.87       78.29     10.98 o 
  -2   0  20        5.16       15.02      6.07 o 
  -1   0  20      107.28      130.29     13.58 o 
   0   0  20       92.26      113.54     13.00 o 
   1   0  20        0.34        0.29      4.04 o 
   2   0  20       11.92       13.29      5.78 o 
   3   0  20       38.77       50.56     10.40 o 
   4   0  20       17.80       17.62      7.80 o 
   5   0  20       19.29       21.09      7.80 o 
   6   0  20       40.84       62.11     11.56 o 
 -17   1  20       10.58        4.97      5.06 o 
 -16   1  20      110.96       80.47      9.37 o 
 -15   1  20        2.99        3.97      4.18 o 
 -14   1  20       27.31       21.26      9.53 o 
 -13   1  20       47.92       55.38      7.61 o 
 -12   1  20        0.49        5.47      3.78 o 
 -11   1  20       25.63       30.21      5.72 o 
 -10   1  20        0.43       -2.77      2.77 o 
  -9   1  20       29.36       22.69      5.00 o 
  -8   1  20       31.18       25.43      5.11 o 
  -7   1  20      179.35      173.82      8.26 o 
  -6   1  20        8.66       -1.12      2.20 o 
  -5   1  20       64.49       61.91      5.54 o 
  -4   1  20       59.76       68.22     10.27 o 
  -3   1  20        8.39        4.87      2.66 o 
  -2   1  20        0.36       -1.99      1.99 o 
  -1   1  20        3.13        1.27      2.28 o 
   0   1  20       26.28       31.54      4.50 o 
   1   1  20       14.33       10.19      4.82 o 
   2   1  20      167.15      174.41      9.32 o 
   3   1  20        1.20       -1.04      2.77 o 
   4   1  20       45.42       60.39      8.07 o 
   5   1  20        3.82        9.85      5.06 o 
 -16   2  20       65.66       60.61      8.26 o 
 -15   2  20        8.58        4.51      3.85 o 
 -14   2  20       25.72       16.45     11.12 o 
 -13   2  20        4.20        3.47      3.06 o 
 -12   2  20        0.02        2.97      2.64 o 
 -11   2  20        2.71        0.18      2.46 o 
 -10   2  20       23.20       23.15      4.09 o 
  -9   2  20        7.68        2.84      2.55 o 
  -8   2  20        7.96        8.04      3.00 o 
  -7   2  20        5.18        0.16      2.32 o 
  -6   2  20       12.79       14.03      3.37 o 
  -5   2  20        0.91       -0.18      2.20 o 
  -4   2  20        0.01       -0.38      2.16 o 
  -3   2  20       14.84        8.38      2.83 o 
  -2   2  20       13.06       13.20      3.41 o 
  -1   2  20       43.82       62.19      5.96 o 
   0   2  20       15.70        9.86      3.96 o 
   1   2  20       42.70       55.22      6.06 o 
   2   2  20       65.67       77.13      6.88 o 
   3   2  20        1.50        2.52      3.12 o 
   4   2  20        1.32        6.08      3.63 o 
   5   2  20        0.58        2.21      3.60 o 
 -15   3  20        0.07       -0.12      3.26 o 
 -14   3  20       27.87       30.46      5.14 o 
 -13   3  20       20.79       19.59      4.27 o 
 -12   3  20        5.14        3.78      4.50 o 
 -11   3  20        0.04        1.27      2.66 o 
 -10   3  20        0.02        0.50      2.66 o 
  -9   3  20       32.35       33.37      5.28 o 
  -8   3  20       21.32       20.74      3.90 o 
  -7   3  20        0.00       -2.16      2.16 o 
  -6   3  20        1.20        2.98      2.65 o 
  -5   3  20       12.78       16.96      3.66 o 
  -4   3  20       33.44       30.92      4.46 o 
  -3   3  20        5.21        2.94      2.65 o 
  -2   3  20        5.36        4.88      3.13 o 
  -1   3  20       37.28       38.46      7.89 o 
   0   3  20        5.49        1.89      2.97 o 
   1   3  20        2.75        3.76      3.11 o 
   2   3  20        0.02        1.63      2.98 o 
   3   3  20       11.79        9.73      3.67 o 
 -12   4  20       46.16       54.88      5.93 o 
 -11   4  20        0.21        5.25      3.37 o 
 -10   4  20        4.68        2.07      2.97 o 
  -9   4  20        0.54        5.42      3.34 o 
  -8   4  20        4.13        3.13      3.14 o 
  -7   4  20        1.51        3.46      3.12 o 
  -6   4  20        1.15        0.01      2.75 o 
  -5   4  20        0.02        0.47      2.64 o 
  -4   4  20       28.11       33.54      5.51 o 
  -3   4  20       45.87       53.98      5.73 o 
  -2   4  20       24.16       33.15      4.75 o 
  -1   4  20       18.40       16.55      4.03 o 
   0   4  20        0.03        1.84      3.05 o 
   1   4  20       46.06       41.95      5.80 o 
 -16   1  21        3.06        1.09     11.56 o 
 -15   1  21        0.64        0.43      3.98 o 
 -14   1  21       23.75       24.97      6.02 o 
 -13   1  21        7.07       -2.23      3.37 o 
 -12   1  21        8.87        1.43      3.45 o 
 -11   1  21       19.49       22.98      5.41 o 
 -10   1  21        3.38        4.91      3.68 o 
  -9   1  21       27.30       25.86      5.18 o 
  -8   1  21       10.54        7.09      3.61 o 
  -7   1  21       21.50       28.53      6.79 o 
  -6   1  21        0.77        3.06      3.25 o 
  -5   1  21        1.48       -2.24      2.55 o 
  -4   1  21       13.96       15.16      4.15 o 
  -3   1  21        0.96       -2.55      2.55 o 
  -2   1  21       33.34       33.55      5.72 o 
  -1   1  21       32.00       30.77      9.39 o 
   0   1  21       12.74        9.26      6.64 o 
   1   1  21        0.09       -1.35      2.83 o 
   2   1  21       20.45       24.37     13.72 o 
   3   1  21        8.94        1.71      5.63 o 
   4   1  21       22.76       32.07      6.43 o 
 -15   2  21       10.60        9.86      4.85 o 
 -14   2  21        6.51        0.79      3.89 o 
 -13   2  21        2.92       -1.34      3.45 o 
 -12   2  21       27.96       34.92      6.32 o 
 -11   2  21      146.05      171.15      9.02 o 
 -10   2  21        0.01       -0.39      2.55 o 
  -9   2  21       12.34        8.71      3.33 o 
  -8   2  21        0.26        1.15      2.57 o 
  -7   2  21        4.29        7.39      2.91 o 
  -6   2  21       26.84       24.47      4.15 o 
  -5   2  21        7.02        6.12      4.71 o 
  -4   2  21       26.44       34.43      4.87 o 
  -3   2  21        0.17       -2.34      2.34 o 
  -2   2  21       88.43      107.75      8.37 o 
  -1   2  21        1.33        2.90      2.91 o 
   0   2  21       23.12       41.63      6.07 o 
   1   2  21       10.17        4.82      3.33 o 
   2   2  21        2.67       -0.98      2.92 o 
   3   2  21        4.72        2.48      3.34 o 
 -14   3  21       14.78       11.63      4.07 o 
 -13   3  21        6.55        2.56      3.21 o 
 -12   3  21        3.71        4.17      3.26 o 
 -11   3  21        0.80       -1.88      2.66 o 
 -10   3  21        0.83       -0.94      2.79 o 
  -9   3  21       77.12       74.69      6.64 o 
  -8   3  21        5.93        6.41      3.28 o 
  -7   3  21       60.63       63.44      6.08 o 
  -6   3  21       11.30       15.44      5.07 o 
  -5   3  21       21.62       28.43      4.52 o 
  -4   3  21       32.82       34.69      5.38 o 
  -3   3  21       34.05       38.45      5.15 o 
  -2   3  21        7.46        3.33      3.21 o 
  -1   3  21        4.70        6.70      3.80 o 
   0   3  21        5.78        2.66      3.16 o 
   1   3  21       37.70       24.88      4.69 o 
 -10   4  21        1.65        0.56      3.18 o 
  -9   4  21        5.27        1.08      3.14 o 
  -8   4  21       59.54       49.92      5.87 o 
  -7   4  21        1.69        3.48      3.03 o 
  -6   4  21       79.48       76.37      6.53 o 
  -5   4  21       62.60       45.54      5.77 o 
  -4   4  21       36.54       45.43      5.66 o 
  -3   4  21        9.02       12.50      4.00 o 
  -2   4  21       36.69       32.85      4.91 o 
 -15   0  22       11.95       26.29      8.96 o 
 -14   0  22       29.97       27.45      9.24 o 
 -13   0  22       12.22       18.49      7.51 o 
 -12   0  22        0.20       -0.87      4.33 o 
 -11   0  22       29.03       28.89      8.38 o 
 -10   0  22       24.53       22.82      7.51 o 
  -9   0  22       27.07       25.42      7.80 o 
  -8   0  22        5.59        3.18      4.91 o 
  -7   0  22       69.85       65.87     10.98 o 
  -6   0  22        4.41        6.36      5.20 o 
  -5   0  22      110.63       84.07     11.84 o 
  -4   0  22        1.48        2.60      4.91 o 
  -3   0  22        0.93        4.62      4.62 o 
  -2   0  22       58.52       58.36     10.69 o 
  -1   0  22       48.82       79.16     12.42 o 
   0   0  22        9.61        2.60      5.49 o 
   1   0  22       67.08       79.45     12.71 o 
   2   0  22       19.62        8.38      6.07 o 
   3   0  22        0.53        4.33      5.49 o 
 -15   1  22       27.22       25.75     11.41 o 
 -14   1  22       13.26        3.32      4.18 o 
 -13   1  22       16.88       13.72     12.28 o 
 -12   1  22        2.26        2.36      3.98 o 
 -11   1  22        7.90        1.82      3.37 o 
 -10   1  22       18.32       12.26      4.36 o 
  -9   1  22       10.96       13.84      4.39 o 
  -8   1  22       12.44       13.79      4.36 o 
  -7   1  22       17.57       20.29      4.77 o 
  -6   1  22       16.95       16.56      6.07 o 
  -5   1  22       33.33       37.43      6.09 o 
  -4   1  22       29.11       32.96      6.02 o 
  -3   1  22       22.68       28.03      5.61 o 
  -2   1  22       41.36       43.86      6.94 o 
  -1   1  22        4.69        9.35      4.39 o 
   0   1  22       78.52      104.83     16.90 o 
   1   1  22        1.07       -1.37      3.37 o 
   2   1  22       28.82       25.30      5.92 o 
 -14   2  22        0.69       -3.22      4.02 o 
 -13   2  22        3.44        3.43      4.16 o 
 -12   2  22       16.35       15.64      4.93 o 
 -11   2  22       21.99       13.79      4.59 o 
 -10   2  22       18.06       20.27      5.34 o 
  -9   2  22        0.44        0.43      3.47 o 
  -8   2  22        2.40        2.64      2.61 o 
  -7   2  22       19.68       17.60      4.76 o 
  -6   2  22       16.97       10.32      3.70 o 
  -5   2  22       22.73       14.11      3.82 o 
  -4   2  22        1.21        0.37      2.76 o 
  -3   2  22        3.92        5.27      3.00 o 
  -2   2  22       33.81       41.33     10.29 o 
  -1   2  22        2.12        2.58      3.06 o 
   0   2  22       12.37        6.71      3.60 o 
   1   2  22        2.82        5.17      3.43 o 
 -12   3  22        5.52        9.22      3.81 o 
 -11   3  22        4.34        2.95      3.28 o 
 -10   3  22       22.88       16.36      8.21 o 
  -9   3  22        8.80        8.43      3.47 o 
  -8   3  22        1.33        3.01      2.89 o 
  -7   3  22       62.25       76.54      6.75 o 
  -6   3  22        0.49        0.51      2.90 o 
  -5   3  22        1.16       -1.46      2.99 o 
  -4   3  22       21.64       23.69      4.77 o 
  -3   3  22        1.17        1.39      3.01 o 
  -2   3  22        0.23        4.16      3.57 o 
  -1   3  22        1.81        0.06      3.29 o 
 -14   1  23        0.44        5.19      4.48 o 
 -13   1  23       15.75       23.04      5.88 o 
 -12   1  23       10.37        8.81      4.70 o 
 -11   1  23       15.42       21.35      5.41 o 
 -10   1  23        2.20       -2.06      3.16 o 
  -9   1  23        8.98        8.26      4.23 o 
  -8   1  23        9.21        5.30      3.95 o 
  -7   1  23        4.86        5.65      3.74 o 
  -6   1  23       29.96       33.65      6.32 o 
  -5   1  23       90.87      125.40     15.60 o 
  -4   1  23        0.31       -1.76      3.37 o 
  -3   1  23        3.61        4.41      3.87 o 
  -2   1  23        0.94       -0.93      3.66 o 
  -1   1  23       11.56        2.89      5.63 o 
   0   1  23       77.52       89.87     10.83 o 
 -12   2  23        3.33        0.80      4.30 o 
 -11   2  23       15.32        6.48      4.16 o 
 -10   2  23       40.97       43.90      8.52 o 
  -9   2  23       35.33       40.46      6.80 o 
  -8   2  23       87.17       91.66     12.71 o 
  -7   2  23        0.18       -2.98      2.98 o 
  -6   2  23       32.70       38.09      6.79 o 
  -5   2  23        3.50       -0.14      3.47 o 
  -4   2  23        7.77        8.52      4.28 o 
  -3   2  23       11.24        9.53      4.49 o 
  -2   2  23       32.71       31.76      6.17 o 
  -1   2  23        1.55        0.80      3.68 o 
  -9   3  23       12.47       19.09      8.11 o 
  -8   3  23        0.62        2.52      3.07 o 
  -7   3  23        2.98        2.00      3.89 o 
  -6   3  23        6.94        5.01      3.59 o 
  -5   3  23       27.39       26.04      4.86 o 
  -4   3  23       28.65       32.64      5.39 o 
 -12   0  24        8.28       11.84      7.22 o 
 -11   0  24       27.94       23.98      8.38 o 
 -10   0  24        9.74        6.93      6.36 o 
  -9   0  24       85.68      107.76     14.16 o 
  -8   0  24       47.40       51.13     10.98 o 
  -7   0  24       22.65       26.00      8.38 o 
  -6   0  24       33.97       21.38      7.80 o 
  -5   0  24       58.19       48.82     10.40 o 
  -4   0  24      110.51      133.18     15.31 o 
  -3   0  24       15.80       22.53      7.51 o 
  -2   0  24       35.09       47.96     10.98 o 
 -12   1  24       30.42       35.02     12.86 o 
 -11   1  24        5.87        7.80      4.49 o 
 -10   1  24        5.04        6.89      4.36 o 
  -9   1  24        0.45       -0.09      3.57 o 
  -8   1  24       19.92       19.59      5.41 o 
  -7   1  24       25.33       27.05      5.96 o 
  -6   1  24       40.93       62.39      8.16 o 
  -5   1  24       14.64        6.60      4.39 o 
  -4   1  24        6.54       14.14      6.07 o 
  -3   1  24        0.02       -2.31      4.91 o 
  -2   1  24        0.01       -2.33      3.57 o 
 -10   2  24        2.95        1.22      3.95 o 
  -9   2  24       15.93       15.89      5.47 o 
  -8   2  24        0.07       -0.53      6.07 o 
  -7   2  24       52.84       66.01      8.39 o 
  -6   2  24        5.75        7.68      5.49 o 
  -5   2  24        0.24       -0.12      3.68 o 
  -4   2  24        0.09       -0.73      3.82 o 
                                                 
